# Supplementary material for: N,N′-{[Ethane-1,2-diylbis(­oxy)]bis­(ethane-2,1-di­yl)}bis­(4-methyl­benzene­sulfonamide)
Source: Acta Crystallogr Sect E Struct Rep Online. 2012 Jun 2;68(Pt 7):o1983. doi: 10.1107/S1600536812024324 (PMC3393259; doi:10.1107/S1600536812024324)
Supplement: Supplementary file 2 [file e-68-o1983-Isup2.hkl]

# 
# h,k,l, Fc-squared, Fo-squared, sigma(Fo-squared) and status flag 
# 
data_I
_shelx_title ' sad in C2/c' 
_shelx_refln_list_code          4 
_shelx_F_calc_maximum      298.00 
_exptl_crystal_F_000       968.00 
_reflns_d_resolution_high  0.8331 
 
loop_ 
 _symmetry_equiv_pos_as_xyz 
 'x, y, z' 
 '-x, y, -z+1/2' 
 'x+1/2, y+1/2, z' 
 '-x+1/2, y+1/2, -z+1/2' 
 '-x, -y, -z' 
 'x, -y, z-1/2' 
 '-x+1/2, -y+1/2, -z' 
 'x+1/2, -y+1/2, z-1/2' 
 
_cell_length_a    11.1355 
_cell_length_b     9.2196 
_cell_length_c    21.4523 
_cell_angle_alpha  90.000 
_cell_angle_beta   93.680 
_cell_angle_gamma  90.000 
 
_shelx_F_squared_multiplier     1.000 
 
loop_ 
 _refln_index_h 
 _refln_index_k 
 _refln_index_l 
 _refln_F_squared_calc 
 _refln_F_squared_meas 
 _refln_F_squared_sigma 
 _refln_observed_status 
   2   0   0    24650.18    28684.77   1519.61 o 
   4   0   0      937.58     1494.03     81.47 o 
   6   0   0     1426.12     1580.34     87.58 o 
   8   0   0     2025.54     1774.93     99.56 o 
  10   0   0      885.80      855.11     53.72 o 
  12   0   0      318.09      271.90     42.93 o 
   1   1   0    12022.95    12502.09    692.67 o 
   3   1   0    64850.83    67310.51   2563.54 o 
   5   1   0     1342.66     1243.86     49.96 o 
   7   1   0        0.36       -2.34      4.99 o 
   9   1   0     2707.08     2794.74    109.08 o 
  11   1   0      604.75      568.38     33.65 o 
  13   1   0      303.11      314.57     34.51 o 
   0   2   0    65620.95    66933.82   8895.59 o 
   2   2   0      271.08      214.10     22.60 o 
   4   2   0     1098.42     1047.58     62.73 o 
   6   2   0     9782.62    10549.87    360.91 o 
   8   2   0     2572.90     2540.80     90.33 o 
  10   2   0      639.45      623.09     34.41 o 
  12   2   0      308.54      311.16     25.94 o 
   1   3   0     7049.10     7052.09    316.70 o 
   3   3   0     9290.00     9359.73    519.75 o 
   5   3   0      325.82      277.84     15.43 o 
   7   3   0     2676.16     2727.11    108.17 o 
   9   3   0     2377.34     2270.58     92.51 o 
  11   3   0       70.96       92.85     13.96 o 
   0   4   0     1840.25     1759.04    101.09 o 
   2   4   0     1255.96     1199.02     71.85 o 
   4   4   0      447.69      505.72     35.41 o 
   6   4   0      854.95      808.22     42.17 o 
   8   4   0      710.01      724.82     33.72 o 
  10   4   0      101.01       83.36     11.98 o 
  12   4   0       20.81       22.00     12.89 o 
   1   5   0       39.64       27.27      5.33 o 
   3   5   0      936.73      925.95     70.42 o 
   5   5   0      437.17      404.31     34.09 o 
   7   5   0        1.54       -7.46      9.01 o 
   9   5   0      292.05      258.20     24.42 o 
  11   5   0        0.28       27.98     14.60 o 
   0   6   0        1.05        0.20      5.32 o 
   2   6   0      460.82      493.47     27.43 o 
   4   6   0      355.43      330.29     29.77 o 
   6   6   0       44.77       34.41     20.83 o 
   8   6   0       58.80       42.55     20.68 o 
  10   6   0        2.60       -1.46     15.44 o 
   1   7   0      967.18      878.51     39.03 o 
   3   7   0     1547.59     1503.67     74.63 o 
   5   7   0        5.64       -4.04     15.33 o 
   7   7   0      137.29      113.74     15.20 o 
   9   7   0        0.55        8.15     11.66 o 
   0   8   0     2429.29     1910.85    161.94 o 
   2   8   0      282.41      243.94     17.54 o 
   4   8   0       24.57       26.62      7.77 o 
   6   8   0        6.18       19.99      7.82 o 
   8   8   0       36.20       24.10     13.14 o 
   1   9   0       27.57       26.21      7.78 o 
   3   9   0      431.39      338.94     39.17 o 
   5   9   0       84.07       88.73     16.16 o 
   7   9   0       93.15      172.48     34.57 o 
   0  10   0       45.33       33.89     12.80 o 
   2  10   0      178.48      144.23     41.43 o 
   4  10   0      133.64      141.62     17.36 o 
   1  11   0       56.42       51.68     11.15 o 
 -13   1   1       54.14       72.55     35.78 o 
 -11   1   1      311.85      300.83     23.01 o 
  -9   1   1       99.84       99.27     10.21 o 
  -7   1   1       50.85       52.65      6.67 o 
  -5   1   1     2018.19     2463.30     85.92 o 
  -3   1   1    18535.76    20478.97    796.66 o 
  -1   1   1      106.31       91.99     12.05 o 
   1   1   1     9138.75    10110.42    386.12 o 
   3   1   1    11577.74    12874.32    489.04 o 
   5   1   1     1425.37     1555.30     61.95 o 
   7   1   1        4.44       -0.32      6.41 o 
   9   1   1        2.91       15.31      9.02 o 
  11   1   1       93.17      143.32     16.42 o 
  13   1   1      105.39      141.74     41.43 o 
 -12   2   1       32.08       44.42     12.19 o 
 -10   2   1        0.12       -2.50      8.87 o 
  -8   2   1      257.09      283.02     15.25 o 
  -6   2   1     3522.74     3460.22    120.39 o 
  -4   2   1       97.83      158.89     25.22 o 
  -2   2   1    29122.41    28169.19   1560.68 o 
   0   2   1     1317.21     1511.28    113.61 o 
   2   2   1     2511.09     2477.35    139.53 o 
   4   2   1     3248.41     3305.97    148.35 o 
   6   2   1     1143.20     1182.81     49.01 o 
   8   2   1       19.02       25.27      7.39 o 
  10   2   1       51.90       62.32     15.22 o 
  12   2   1      116.81      144.78     17.36 o 
 -11   3   1      498.23      541.05     32.69 o 
  -9   3   1     1630.33     1435.88     60.98 o 
  -7   3   1      707.74      655.26     26.63 o 
  -5   3   1     2111.92     2173.67    127.49 o 
  -3   3   1      947.11      743.04     46.83 o 
  -1   3   1     1171.73     1255.77     75.94 o 
   1   3   1      994.53     1302.10     60.45 o 
   3   3   1      720.28      679.17     51.22 o 
   5   3   1      221.77      278.62     15.54 o 
   7   3   1     2225.72     2242.66     90.12 o 
   9   3   1      316.99      378.01     22.19 o 
  11   3   1      687.76      721.03     39.48 o 
 -12   4   1      262.67      210.49     25.50 o 
 -10   4   1      122.39      119.33     13.22 o 
  -8   4   1      723.10      752.40     34.94 o 
  -6   4   1        7.76       19.26      8.27 o 
  -4   4   1        0.18        3.62      9.76 o 
  -2   4   1     2533.84     2632.19    225.20 o 
   0   4   1      306.51      259.74     13.25 o 
   2   4   1        8.94        2.05      3.73 o 
   4   4   1        7.19        8.01      7.57 o 
   6   4   1      130.47      154.71     19.96 o 
   8   4   1      916.87      903.15     47.74 o 
  10   4   1     3343.57     3260.08    131.49 o 
  12   4   1      803.22      803.98     44.96 o 
 -11   5   1      179.22      169.83     22.69 o 
  -9   5   1      495.07      470.05     25.74 o 
  -7   5   1      420.07      334.04     39.15 o 
  -5   5   1     2754.34     2848.96    165.38 o 
  -3   5   1     2109.67     1781.00    105.60 o 
  -1   5   1      995.97      954.85     40.35 o 
   1   5   1      905.52      927.31     44.93 o 
   3   5   1     2055.29     2039.90    118.64 o 
   5   5   1     1946.09     1833.55     87.41 o 
   7   5   1     1694.19     1736.77     83.81 o 
   9   5   1      275.40      312.29     20.33 o 
  11   5   1      211.86      231.14     26.57 o 
 -10   6   1       41.00       46.76     14.02 o 
  -8   6   1       59.78       94.75     13.63 o 
  -6   6   1      511.58      509.13     73.81 o 
  -4   6   1       19.00       20.49     12.43 o 
  -2   6   1      585.85      544.55     29.82 o 
   0   6   1      520.78      474.30     21.88 o 
   2   6   1      353.23      347.91     29.63 o 
   4   6   1     3297.64     3246.62    239.57 o 
   6   6   1     2526.26     2521.94    118.72 o 
   8   6   1      202.92      189.67     19.18 o 
  10   6   1      215.88      261.32     28.13 o 
  -9   7   1        9.87       21.09     24.85 o 
  -7   7   1        0.06        0.32     10.04 o 
  -5   7   1      544.26      494.63     40.31 o 
  -3   7   1       50.05       68.39      9.31 o 
  -1   7   1        1.01        7.97     10.65 o 
   1   7   1     1453.64     1388.19     57.04 o 
   3   7   1     2725.80     2602.98    124.29 o 
   5   7   1     2111.29     1888.16    114.66 o 
   7   7   1      128.50      141.95     16.03 o 
   9   7   1      228.09      243.63     36.15 o 
  -8   8   1       72.99       76.45     14.71 o 
  -6   8   1      219.94      201.35     26.57 o 
  -4   8   1      642.51      704.92     85.73 o 
  -2   8   1      493.97      432.32     26.27 o 
   0   8   1      873.10      867.19     63.85 o 
   2   8   1      186.11      177.48     14.63 o 
   4   8   1      479.45      443.95     31.70 o 
   6   8   1      912.84      910.61     48.45 o 
   8   8   1      631.27      607.78     37.69 o 
  -7   9   1       15.65       16.29      8.82 o 
  -5   9   1      396.76      460.22     56.99 o 
  -3   9   1      953.47      873.61    103.94 o 
  -1   9   1        7.13       14.14      7.06 o 
   1   9   1      184.63      152.50     16.95 o 
   3   9   1      132.19      100.24     13.57 o 
   5   9   1     1209.80     1141.57     73.93 o 
   7   9   1      160.66      212.88     23.73 o 
  -4  10   1       48.71       37.93     27.11 o 
  -2  10   1       13.92       22.60      9.01 o 
   0  10   1      185.73      150.64     16.48 o 
   2  10   1      266.97      186.04     27.87 o 
   4  10   1       76.08       88.06     11.06 o 
  -1  11   1       58.14       55.41     11.44 o 
   1  11   1       35.48       17.84      9.71 o 
 -12   0   2      103.74       80.59     27.11 o 
 -10   0   2      210.40      234.52     22.26 o 
  -8   0   2      415.12      441.44     29.60 o 
  -6   0   2      278.88      325.46     21.87 o 
  -4   0   2      312.49      428.53     25.41 o 
  -2   0   2     3121.10     3253.90    181.69 o 
   2   0   2    30655.99    31808.11   2373.31 o 
   4   0   2     2085.61     2514.16    191.31 o 
   6   0   2        8.00       27.99      8.24 o 
   8   0   2     1459.92     1578.06     89.46 o 
  10   0   2     1412.22     1342.67    116.37 o 
  12   0   2        0.22      -20.34     20.34 o 
 -13   1   2        2.98        6.84     19.21 o 
 -11   1   2      321.83      324.26     23.38 o 
  -9   1   2       56.01       56.68      8.59 o 
  -7   1   2      367.22      389.57     18.53 o 
  -5   1   2      260.20      295.09     15.61 o 
  -3   1   2     1786.95     2071.04     81.63 o 
  -1   1   2        3.14       -1.64      1.64 o 
   1   1   2     2206.89     2627.88    121.45 o 
   3   1   2     1471.25     1917.07     74.69 o 
   5   1   2      469.61      550.95     27.81 o 
   7   1   2       83.36       95.72      9.00 o 
   9   1   2     1308.59     1330.97     55.04 o 
  11   1   2     1397.13     1399.13     68.51 o 
  13   1   2      352.12      344.40     53.85 o 
 -12   2   2      189.37      212.46     27.12 o 
 -10   2   2      278.65      297.78     21.35 o 
  -8   2   2       69.81       70.34      9.98 o 
  -6   2   2      940.82      961.37     40.91 o 
  -4   2   2      661.32      731.64     36.93 o 
  -2   2   2     9121.26     8654.13    482.04 o 
   0   2   2    11744.19    12407.65    474.61 o 
   2   2   2        7.19        2.94      3.70 o 
   4   2   2     9980.44    11865.53    453.81 o 
   6   2   2       73.15       98.95      9.33 o 
   8   2   2     2002.63     2125.48     96.95 o 
  10   2   2     1449.37     1397.39     67.48 o 
  12   2   2      204.64      194.17     23.57 o 
 -11   3   2      803.18      738.87     40.30 o 
  -9   3   2      825.03      769.26     35.81 o 
  -7   3   2        7.09        3.94      6.74 o 
  -5   3   2     2722.27     2846.31    131.79 o 
  -3   3   2      925.94      878.07     57.62 o 
  -1   3   2      204.41      235.38     21.47 o 
   1   3   2     3646.28     3819.41    151.39 o 
   3   3   2     5840.24     6056.09    270.67 o 
   5   3   2      489.91      516.66     24.24 o 
   7   3   2      211.05      276.16     17.48 o 
   9   3   2      265.67      311.63     36.70 o 
  11   3   2      904.93      750.03     41.29 o 
 -12   4   2      126.13      111.09     29.00 o 
 -10   4   2        7.19       17.18     10.87 o 
  -8   4   2      162.37      158.37     13.36 o 
  -6   4   2       77.20       83.09     12.66 o 
  -4   4   2     7264.44     6992.34    390.66 o 
  -2   4   2      145.78      193.87     18.62 o 
   0   4   2     1283.42     1412.23     57.76 o 
   2   4   2       31.36       48.21      5.63 o 
   4   4   2      201.29      144.07     12.08 o 
   6   4   2      333.38      366.85     23.67 o 
   8   4   2      951.05      908.24     47.83 o 
  10   4   2      547.77      556.72     33.16 o 
  12   4   2       95.87      116.05     16.88 o 
 -11   5   2       76.84       36.07     17.59 o 
  -9   5   2       70.19       68.50     13.84 o 
  -7   5   2       13.77       27.25      8.15 o 
  -5   5   2       16.11       15.00     12.30 o 
  -3   5   2      334.72      362.71     29.16 o 
  -1   5   2     2388.50     2503.27    101.12 o 
   1   5   2       28.06       42.23      5.40 o 
   3   5   2     4614.96     4779.43    222.76 o 
   5   5   2      267.10      279.24     19.38 o 
   7   5   2     2325.14     2044.25     97.99 o 
   9   5   2       51.52       51.67     12.93 o 
  11   5   2       81.24       83.45     14.58 o 
 -10   6   2       76.33       60.31     14.81 o 
  -8   6   2       98.07       91.57     14.33 o 
  -6   6   2      411.11      370.41     35.14 o 
  -4   6   2     1173.62     1057.97     67.10 o 
  -2   6   2       68.14       72.70      8.22 o 
   0   6   2      359.90      360.75     17.72 o 
   2   6   2        0.01       -4.70      4.70 o 
   4   6   2     2752.35     2512.21    146.28 o 
   6   6   2      552.79      562.78     32.69 o 
   8   6   2       24.30       15.57     10.89 o 
  10   6   2       14.32       17.99     22.97 o 
  -9   7   2       19.70       12.27     12.53 o 
  -7   7   2      123.08      122.78     23.05 o 
  -5   7   2        4.97       21.81     13.91 o 
  -3   7   2        0.88       -2.64      5.55 o 
  -1   7   2      940.38      838.27     45.44 o 
   1   7   2      281.62      285.57     21.74 o 
   3   7   2      402.19      390.29     36.54 o 
   5   7   2      540.85      635.94     49.36 o 
   7   7   2      191.17      182.47     18.44 o 
   9   7   2      120.42      118.43     19.79 o 
  -8   8   2        2.12      -10.95     10.95 o 
  -6   8   2       12.59       33.41     16.41 o 
  -4   8   2       18.93       25.25     10.57 o 
  -2   8   2      337.70      362.78     22.93 o 
   0   8   2      526.01      491.58     27.43 o 
   2   8   2      573.32      502.61     31.65 o 
   4   8   2       11.11        6.90      5.80 o 
   6   8   2       70.41       69.94     11.06 o 
   8   8   2       55.18       74.11     21.77 o 
  -7   9   2       50.73       89.96     15.65 o 
  -5   9   2       10.95        7.31      9.36 o 
  -3   9   2       50.05       51.70     10.41 o 
  -1   9   2      313.67      279.49     22.06 o 
   1   9   2       20.27       23.66      7.71 o 
   3   9   2       23.38       20.93      7.42 o 
   5   9   2        1.18        5.84      7.05 o 
   7   9   2        8.59       24.60     10.06 o 
  -4  10   2       80.90      102.91     15.00 o 
  -2  10   2      219.24      172.61     18.08 o 
   0  10   2       16.78       12.88      8.66 o 
   2  10   2       34.37       29.16      7.96 o 
   4  10   2       22.66        7.53      7.75 o 
  -1  11   2        1.60        9.04      8.52 o 
 -13   1   3       18.88       14.99     17.01 o 
 -11   1   3       19.78       21.69     15.20 o 
  -9   1   3        2.37        5.24      8.29 o 
  -7   1   3      142.01      148.47      9.77 o 
  -5   1   3     1624.60     1727.23     69.53 o 
  -3   1   3      114.84      172.65     12.46 o 
  -1   1   3     8316.77     6973.78    267.76 o 
   1   1   3    14196.73    17440.53   1001.90 o 
   3   1   3        5.72       14.20      6.19 o 
   5   1   3      364.34      392.47     21.87 o 
   7   1   3      468.51      577.41     31.71 o 
   9   1   3      746.95      688.16     31.71 o 
  11   1   3      136.99      132.79     16.18 o 
  13   1   3        0.00        1.28     15.95 o 
 -12   2   3      101.14      111.79     27.49 o 
 -10   2   3      109.82      155.47     15.16 o 
  -8   2   3      378.97      358.31     22.44 o 
  -6   2   3     1621.58     1906.73     76.98 o 
  -4   2   3      750.39      719.83     36.74 o 
  -2   2   3    11317.64    11334.44    433.24 o 
   0   2   3     5768.85     6696.56    293.09 o 
   2   2   3     3054.73     3583.84    138.50 o 
   4   2   3      222.77      230.38     13.38 o 
   6   2   3      402.35      423.39     21.96 o 
   8   2   3     1438.37     1369.80     65.06 o 
  10   2   3       25.57       11.94     12.05 o 
  12   2   3       86.05       68.13     14.48 o 
 -11   3   3      112.53      144.23     15.74 o 
  -9   3   3      452.01      469.41     26.14 o 
  -7   3   3     5372.97     5388.69    246.38 o 
  -5   3   3        0.07       -0.22      6.10 o 
  -3   3   3     6840.18     7679.79    344.38 o 
  -1   3   3      580.56      688.91     33.57 o 
   1   3   3      119.83      113.19      7.56 o 
   3   3   3      451.88      482.46     22.07 o 
   5   3   3        3.69       14.30      6.36 o 
   7   3   3        5.83        3.15      7.43 o 
   9   3   3      620.84      548.30     39.01 o 
  11   3   3      127.51       87.83     14.28 o 
 -12   4   3       31.18       36.08     15.11 o 
 -10   4   3      796.09      812.55     38.70 o 
  -8   4   3     2555.35     2450.20    116.77 o 
  -6   4   3      325.84      297.66     20.38 o 
  -4   4   3     1367.65     1500.90     71.16 o 
  -2   4   3     3295.76     3349.14    191.65 o 
   0   4   3     4639.32     5667.00    224.66 o 
   2   4   3      718.96      757.44     31.97 o 
   4   4   3      178.30      223.09     15.17 o 
   6   4   3      320.15      325.95     21.82 o 
   8   4   3      215.13      184.24     17.73 o 
  10   4   3       41.82       22.47     11.12 o 
  12   4   3      588.23      485.98     32.99 o 
 -11   5   3      376.43      359.69     28.65 o 
  -9   5   3      390.24      356.04     26.22 o 
  -7   5   3     1349.16     1271.66     64.28 o 
  -5   5   3        0.69       -3.06      5.30 o 
  -3   5   3     2323.61     2426.28    142.01 o 
  -1   5   3      335.13      373.69     18.04 o 
   1   5   3        8.35        8.32      3.98 o 
   3   5   3      693.73      735.63     31.93 o 
   5   5   3       98.95      111.04     11.97 o 
   7   5   3      145.32      158.70     24.45 o 
   9   5   3      144.01      130.04     19.17 o 
  11   5   3       98.20       91.60     15.00 o 
 -10   6   3      113.49      124.44     17.71 o 
  -8   6   3      170.19      179.57     27.33 o 
  -6   6   3      680.91      605.88     45.80 o 
  -4   6   3      690.56      612.69     43.92 o 
  -2   6   3      137.90      126.55     16.10 o 
   0   6   3       91.40      102.00      8.16 o 
   2   6   3     1726.01     1784.46     85.19 o 
   4   6   3      506.05      532.91     25.36 o 
   6   6   3     1905.05     1831.51     87.94 o 
   8   6   3      619.82      551.68     40.50 o 
  10   6   3        0.15       15.34     13.65 o 
  -9   7   3      347.08      293.89     25.41 o 
  -7   7   3      307.41      305.09     34.27 o 
  -5   7   3      232.45      193.16     24.76 o 
  -3   7   3        5.45        9.27      6.45 o 
  -1   7   3     1882.90     1794.88     86.65 o 
   1   7   3     1028.47     1079.98     64.44 o 
   3   7   3        8.89       13.07      5.23 o 
   5   7   3      658.34      614.09     36.60 o 
   7   7   3        4.90        2.68      6.96 o 
   9   7   3        5.94        0.48     16.19 o 
  -8   8   3      117.32      122.33     39.92 o 
  -6   8   3      786.33      689.05     51.91 o 
  -4   8   3      168.78      187.48     19.90 o 
  -2   8   3      233.89      224.87     21.05 o 
   0   8   3        0.03       -4.93      4.93 o 
   2   8   3       16.45       16.86      6.06 o 
   4   8   3       49.76       56.41      8.02 o 
   6   8   3       31.05       38.76      9.23 o 
   8   8   3       29.97       42.88     10.44 o 
  -7   9   3      265.86      248.32     42.56 o 
  -5   9   3      526.84      588.81     73.45 o 
  -3   9   3      270.32      276.90     29.58 o 
  -1   9   3       73.35       56.17     15.98 o 
   1   9   3      168.65      144.13     12.29 o 
   3   9   3       38.98       39.97      7.96 o 
   5   9   3       13.00        5.74      7.88 o 
   7   9   3        7.04       13.78      9.07 o 
  -4  10   3       10.16       17.36      9.89 o 
  -2  10   3       22.94       18.34      8.87 o 
   0  10   3      130.58       89.07     10.25 o 
   2  10   3       75.00       64.94      9.62 o 
   4  10   3       16.45       14.29     10.12 o 
 -12   0   4     2223.42     2029.86    170.97 o 
 -10   0   4     4214.44     3842.79    303.54 o 
  -8   0   4      344.26      299.07     22.40 o 
  -6   0   4     4201.42     4288.79    230.52 o 
  -4   0   4     5502.98     4482.25    343.46 o 
  -2   0   4      827.81      807.74     49.32 o 
   0   0   4    16638.49    14914.15    814.44 o 
   2   0   4    38499.58    39085.46   2908.08 o 
   4   0   4    12109.39    13897.17   1037.90 o 
   6   0   4     6746.73     6805.10    512.92 o 
   8   0   4      210.34      246.30     30.13 o 
  10   0   4      826.65      769.76     50.86 o 
  12   0   4       88.37       75.32     27.87 o 
 -13   1   4      240.19      228.34     29.16 o 
 -11   1   4      890.54      879.04     58.27 o 
  -9   1   4     7156.56     6821.36    300.70 o 
  -7   1   4     2531.44     2576.97     90.66 o 
  -5   1   4      212.81      155.05      9.99 o 
  -3   1   4    12003.03    10968.02    492.50 o 
  -1   1   4    88801.55    70648.27   3142.85 o 
   1   1   4      101.80      162.28     16.59 o 
   3   1   4    14459.57    14532.73    637.55 o 
   5   1   4     8718.62    10051.96    532.05 o 
   7   1   4      155.92      124.47     12.29 o 
   9   1   4       92.71       93.58     11.05 o 
  11   1   4      306.18      354.92     30.04 o 
 -12   2   4      664.69      618.25     47.70 o 
 -10   2   4     1053.43     1005.99     50.43 o 
  -8   2   4      407.24      466.16     37.59 o 
  -6   2   4     8584.11     8586.28    388.52 o 
  -4   2   4    19915.61    19081.39    854.12 o 
  -2   2   4     3330.09     2749.51    106.95 o 
   0   2   4     8237.75     8120.49    362.36 o 
   2   2   4    10650.77    11861.15    463.71 o 
   4   2   4      609.34      612.99     27.42 o 
   6   2   4     1794.81     1891.99     75.58 o 
   8   2   4      171.62      152.58     15.06 o 
  10   2   4       30.21       41.29     11.69 o 
  12   2   4      159.56      151.13     18.49 o 
 -11   3   4      164.51      177.53     17.25 o 
  -9   3   4     1530.29     1537.58     76.73 o 
  -7   3   4     1364.61     1250.92     62.81 o 
  -5   3   4       15.17       22.91      6.95 o 
  -3   3   4    14423.34    13847.42    529.71 o 
  -1   3   4     8682.31     8233.05    367.79 o 
   1   3   4      858.76     1041.35     42.09 o 
   3   3   4      143.58      221.52     12.86 o 
   5   3   4     2133.05     2213.66     87.85 o 
   7   3   4     1492.64     1404.63     58.64 o 
   9   3   4      600.12      552.13     39.31 o 
  11   3   4       10.15       12.68     11.69 o 
 -12   4   4      197.03      230.76     25.50 o 
 -10   4   4      237.49      219.46     20.94 o 
  -8   4   4       68.75       69.57     12.33 o 
  -6   4   4      712.87      630.53     34.24 o 
  -4   4   4     4171.59     3992.29    155.17 o 
  -2   4   4     2922.20     2957.10    134.96 o 
   0   4   4     1483.22     1539.65     55.51 o 
   2   4   4     1244.88     1261.27     51.40 o 
   4   4   4        2.66       10.17      4.01 o 
   6   4   4      631.00      641.41     30.38 o 
   8   4   4        3.00        9.87      8.68 o 
  10   4   4        1.77      -12.26     12.26 o 
  12   4   4       11.09       -5.19     12.17 o 
 -11   5   4       43.04       36.54     28.14 o 
  -9   5   4        0.05       -5.35     11.20 o 
  -7   5   4       44.13       53.07     17.30 o 
  -5   5   4      316.25      329.36     21.08 o 
  -3   5   4     1559.04     1423.98     67.55 o 
  -1   5   4      221.73      189.84     10.50 o 
   1   5   4      477.42      550.87     21.54 o 
   3   5   4       13.63       24.62      4.70 o 
   5   5   4       84.57       81.21     10.04 o 
   7   5   4      224.66      230.92     19.59 o 
   9   5   4       43.83       61.83     15.88 o 
  11   5   4        7.12        3.61     23.47 o 
 -10   6   4        6.78       15.46     19.08 o 
  -8   6   4      135.15      116.63     36.15 o 
  -6   6   4       39.89       49.83     17.16 o 
  -4   6   4       85.17       83.05      9.63 o 
  -2   6   4        7.66        3.48      5.39 o 
   0   6   4      213.35      209.98     10.64 o 
   2   6   4      238.20      249.82     13.56 o 
   4   6   4       15.29       17.32      5.73 o 
   6   6   4        8.37       18.29      6.69 o 
   8   6   4       30.80       21.44     13.22 o 
  10   6   4       30.74       37.44     16.27 o 
  -9   7   4      103.05       80.86     15.69 o 
  -7   7   4        0.00        3.48     15.42 o 
  -5   7   4        2.31       20.67     13.65 o 
  -3   7   4      361.21      405.28     53.10 o 
  -1   7   4       16.77       20.62      5.15 o 
   1   7   4       24.72       16.97      6.20 o 
   3   7   4     1109.79     1039.02     43.88 o 
   5   7   4      502.08      509.95     25.78 o 
   7   7   4       58.53       67.17     10.13 o 
   9   7   4        4.11       -1.60      9.01 o 
  -8   8   4       74.23       79.46     21.76 o 
  -6   8   4        8.52       -3.79     14.66 o 
  -4   8   4       54.79       69.36     12.06 o 
  -2   8   4      163.45      161.37     12.12 o 
   0   8   4      310.00      307.52     22.61 o 
   2   8   4      963.75      976.80     77.96 o 
   4   8   4        7.67        2.77      6.11 o 
   6   8   4       44.23       47.08      8.70 o 
   8   8   4        0.10        5.82      8.59 o 
  -7   9   4       82.13       94.09     22.52 o 
  -5   9   4       44.71       56.21     17.51 o 
  -3   9   4      348.18      385.75     26.04 o 
  -1   9   4      549.07      552.70     29.79 o 
   1   9   4      198.22      177.68     31.58 o 
   3   9   4        0.38       -2.01      5.92 o 
   5   9   4       64.06       71.86     10.29 o 
   7   9   4       11.37       15.11      9.11 o 
  -4  10   4      288.22      424.50     44.82 o 
  -2  10   4       92.78      107.18     14.26 o 
   0  10   4        7.53        7.45      6.60 o 
   2  10   4       74.50       80.65     10.99 o 
   4  10   4        7.57        5.64      7.64 o 
 -13   1   5        2.49        2.51     15.87 o 
 -11   1   5      250.05      255.48     28.31 o 
  -9   1   5      584.37      582.92     31.87 o 
  -7   1   5      142.41      183.70     13.89 o 
  -5   1   5      308.73      463.98     27.25 o 
  -3   1   5      432.10      337.96     20.45 o 
  -1   1   5       97.44       83.11      6.19 o 
   1   1   5     5331.11     5779.36    258.09 o 
   3   1   5      169.65      189.08     17.55 o 
   5   1   5      429.03      429.17     29.77 o 
   7   1   5      595.48      726.17     37.39 o 
   9   1   5        2.01        6.93      9.39 o 
  11   1   5       16.74        2.62      9.12 o 
 -12   2   5      257.20      270.99     68.92 o 
 -10   2   5        1.47      -11.75     11.75 o 
  -8   2   5      465.32      486.96     64.36 o 
  -6   2   5      556.77      523.86     30.07 o 
  -4   2   5     3846.43     3942.77    180.14 o 
  -2   2   5      127.32      142.74      8.26 o 
   0   2   5     1239.74     1380.63     64.19 o 
   2   2   5    18701.50    22177.54    864.90 o 
   4   2   5     8189.85    10139.92    386.37 o 
   6   2   5     1131.09     1193.68     56.81 o 
   8   2   5        0.06        5.33      9.23 o 
  10   2   5      355.23      395.75     23.59 o 
  12   2   5      470.76      472.45     32.83 o 
 -11   3   5      162.11      141.97     15.37 o 
  -9   3   5      236.78      251.46     17.45 o 
  -7   3   5       88.04       94.83     14.54 o 
  -5   3   5      227.18      186.21     25.43 o 
  -3   3   5     1435.03     1361.93     54.67 o 
  -1   3   5       66.94       41.64      5.96 o 
   1   3   5    18202.21    20465.57    799.63 o 
   3   3   5     5240.95     6077.17    212.37 o 
   5   3   5     1117.22     1102.24     46.05 o 
   7   3   5      471.10      543.52     26.59 o 
   9   3   5      110.30      129.50     15.94 o 
  11   3   5      356.19      380.84     27.77 o 
 -12   4   5       58.38       90.99     18.36 o 
 -10   4   5        1.01        5.80     10.89 o 
  -8   4   5      314.80      251.98     21.49 o 
  -6   4   5     1310.07     1338.36     65.99 o 
  -4   4   5       73.17       43.91      6.87 o 
  -2   4   5     5500.88     5608.58    252.68 o 
   0   4   5     3860.51     4174.54    162.24 o 
   2   4   5     7754.14     7950.82    309.53 o 
   4   4   5     3207.89     3468.32    138.08 o 
   6   4   5      435.49      456.51     23.60 o 
   8   4   5      155.31      184.25     17.30 o 
  10   4   5      797.03      800.27     53.90 o 
 -11   5   5       66.77       55.56     18.07 o 
  -9   5   5      463.65      414.64     42.57 o 
  -7   5   5      102.09      116.74     30.13 o 
  -5   5   5      270.42      261.38     27.63 o 
  -3   5   5      135.09      147.15     14.45 o 
  -1   5   5      482.30      421.12     23.13 o 
   1   5   5     6628.66     6671.29    232.24 o 
   3   5   5     3030.54     3039.65    121.19 o 
   5   5   5     1814.76     1974.37     81.08 o 
   7   5   5     1248.15     1213.37     83.23 o 
   9   5   5     1375.96     1329.81     80.87 o 
  11   5   5      514.06      503.26     41.50 o 
 -10   6   5        8.89       12.59     13.36 o 
  -8   6   5      159.27       93.77     22.37 o 
  -6   6   5     2392.46     2209.27    133.81 o 
  -4   6   5     1129.46     1125.45     72.15 o 
  -2   6   5       37.11       50.91      7.35 o 
   0   6   5      732.19      694.33     26.90 o 
   2   6   5     3600.94     3444.58    136.86 o 
   4   6   5     5343.48     5352.14    211.89 o 
   6   6   5      729.21      770.73     47.35 o 
   8   6   5      214.96      243.95     25.51 o 
  10   6   5      313.73      356.70     34.31 o 
  -9   7   5      330.52      318.15     64.77 o 
  -7   7   5      101.73       92.94     21.76 o 
  -5   7   5      334.61      331.38     41.43 o 
  -3   7   5      615.46      536.46     29.69 o 
  -1   7   5     1561.03     1460.68     60.53 o 
   1   7   5     1025.34      943.69     45.98 o 
   3   7   5     1119.62     1022.57     43.15 o 
   5   7   5     1365.11     1320.24     56.29 o 
   7   7   5      672.32      677.04     78.45 o 
   9   7   5      583.97      569.62     43.43 o 
  -8   8   5       15.65       49.33     20.77 o 
  -6   8   5      481.70      434.68     41.25 o 
  -4   8   5      510.52      509.19     79.84 o 
  -2   8   5        2.12       13.04      6.74 o 
   0   8   5      886.92      850.17     36.66 o 
   2   8   5     1047.53      922.52     59.97 o 
   4   8   5      730.83      701.49     32.30 o 
   6   8   5      105.58      108.38     12.11 o 
   8   8   5      316.22      328.72     48.36 o 
  -7   9   5      167.22      182.55     27.99 o 
  -5   9   5      439.22      420.85     40.14 o 
  -3   9   5      699.20      755.57     81.34 o 
  -1   9   5      687.04      692.79     46.96 o 
   1   9   5       74.86       77.85      9.29 o 
   3   9   5      214.32      199.79     15.31 o 
   5   9   5      114.23      113.82     12.31 o 
   7   9   5       31.81       22.29     10.30 o 
  -4  10   5      383.07      279.15     40.30 o 
  -2  10   5        4.56        9.41      8.32 o 
   0  10   5       37.71       26.56     10.52 o 
   2  10   5      155.85      180.27     25.09 o 
   4  10   5       50.13       44.82     15.89 o 
 -12   0   6        0.03        9.04     21.84 o 
 -10   0   6      535.29      564.14     59.50 o 
  -8   0   6       18.77       23.33      7.47 o 
  -6   0   6      189.02      269.64     33.14 o 
  -4   0   6     2839.48     3014.17    206.00 o 
  -2   0   6     2988.91     2948.64    167.04 o 
   0   0   6    26692.34    22304.63   1217.39 o 
   2   0   6       24.12       13.45      4.20 o 
   4   0   6     2078.91     2340.17    181.52 o 
   6   0   6       20.32       36.91     15.82 o 
   8   0   6     2142.83     1941.73    155.91 o 
  10   0   6     2115.08     2021.57    212.78 o 
  12   0   6      282.38      327.32     38.79 o 
 -13   1   6        1.22       14.69     23.73 o 
 -11   1   6       35.93       29.53     15.17 o 
  -9   1   6     1086.88     1103.30     53.87 o 
  -7   1   6      214.61      243.24     14.72 o 
  -5   1   6     1836.64     2107.83     99.02 o 
  -3   1   6     4046.53     3277.13    149.78 o 
  -1   1   6     4344.44     3603.50    161.91 o 
   1   1   6     2671.46     2475.84    111.70 o 
   3   1   6      339.86      398.05     31.15 o 
   5   1   6     1116.99     1014.42     59.91 o 
   7   1   6     1795.20     1973.89     90.74 o 
   9   1   6      311.89      314.58     23.16 o 
  11   1   6       28.28       38.17     11.37 o 
 -12   2   6       39.61       50.79     18.08 o 
 -10   2   6        5.92       13.17      8.63 o 
  -8   2   6      356.73      409.49     73.62 o 
  -6   2   6       54.93       43.77      9.98 o 
  -4   2   6      565.75      517.52     28.75 o 
  -2   2   6      199.37      143.47      8.55 o 
   0   2   6     4567.75     4226.69    190.03 o 
   2   2   6      418.94      497.72     22.28 o 
   4   2   6     3878.86     4301.52    206.56 o 
   6   2   6      236.24      259.39     18.64 o 
   8   2   6       72.24       58.58     12.92 o 
  10   2   6      567.93      544.38     34.03 o 
  12   2   6      517.89      505.60     34.05 o 
 -11   3   6        0.48       13.45      9.53 o 
  -9   3   6      197.81      198.59     20.42 o 
  -7   3   6      127.83      126.55     14.76 o 
  -5   3   6     3768.58     3849.59    176.68 o 
  -3   3   6      737.98      620.48     36.85 o 
  -1   3   6     6921.61     7291.74    326.75 o 
   1   3   6     2392.30     2784.36    110.06 o 
   3   3   6        9.20       40.26      5.83 o 
   5   3   6       20.92       22.31      6.86 o 
   7   3   6     3753.41     3708.09    165.82 o 
   9   3   6     1467.73     1405.49     68.56 o 
  11   3   6      151.41      177.57     18.92 o 
 -12   4   6        4.24        2.66     14.03 o 
 -10   4   6       81.59       69.72     13.96 o 
  -8   4   6       49.84       58.13     12.16 o 
  -6   4   6     1196.85     1186.42     59.05 o 
  -4   4   6      455.81      397.14     34.65 o 
  -2   4   6      911.73      848.83     42.13 o 
   0   4   6      293.57      323.74     15.92 o 
   2   4   6      349.46      312.56     15.24 o 
   4   4   6      117.62      139.82      8.90 o 
   6   4   6     1104.66      996.65     43.13 o 
   8   4   6      206.64      217.82     19.44 o 
  10   4   6      398.03      325.07     31.61 o 
 -11   5   6        3.80       11.39     13.50 o 
  -9   5   6        0.91        7.26     18.23 o 
  -7   5   6        0.05      -14.38     14.38 o 
  -5   5   6      241.59      267.59     53.48 o 
  -3   5   6     2287.46     2150.17    100.43 o 
  -1   5   6       84.29       89.95     10.20 o 
   1   5   6     1090.70     1236.18     50.45 o 
   3   5   6      573.90      632.30     27.85 o 
   5   5   6      665.78      713.52     32.03 o 
   7   5   6     2248.97     2187.99    123.76 o 
   9   5   6      396.10      370.53     33.21 o 
  11   5   6        0.94        6.73     15.72 o 
 -10   6   6       71.42       64.39     15.53 o 
  -8   6   6       10.53        8.39     17.25 o 
  -6   6   6       77.20       62.43     17.69 o 
  -4   6   6       67.89       98.36     17.90 o 
  -2   6   6       92.65      139.94     12.00 o 
   0   6   6      119.32      143.97      8.50 o 
   2   6   6       74.77       51.16      7.08 o 
   4   6   6        1.45        7.17      5.05 o 
   6   6   6     1729.61     1667.87     92.92 o 
   8   6   6      328.75      354.98     35.74 o 
  10   6   6      162.84      186.34     26.38 o 
  -9   7   6        6.84       30.07     20.59 o 
  -7   7   6        2.22      -14.01     14.80 o 
  -5   7   6       64.78       48.46     16.94 o 
  -3   7   6      209.77      194.20     23.90 o 
  -1   7   6      145.94      164.04     16.63 o 
   1   7   6        3.97       -0.02      4.74 o 
   3   7   6      294.28      338.81     17.72 o 
   5   7   6        7.27       16.20      6.44 o 
   7   7   6        5.36       -1.25      9.29 o 
   9   7   6      104.53      110.30     15.35 o 
  -8   8   6      100.38       71.60     22.52 o 
  -6   8   6        6.86       14.78     15.65 o 
  -4   8   6       10.34       29.27     14.77 o 
  -2   8   6        8.03        2.03      5.26 o 
   0   8   6       12.02       16.28      5.72 o 
   2   8   6        3.36       10.44      5.96 o 
   4   8   6        4.79       14.58      7.87 o 
   6   8   6      158.97      154.91     15.04 o 
   8   8   6       52.44       77.35     15.14 o 
  -7   9   6       94.25      113.24     24.19 o 
  -5   9   6        5.09       17.83     10.59 o 
  -3   9   6        0.06        9.24      7.90 o 
  -1   9   6        6.67       12.27      6.02 o 
   1   9   6       77.03       66.39      8.52 o 
   3   9   6        0.07       -5.73      5.73 o 
   5   9   6       13.21       10.72     17.32 o 
  -4  10   6       21.15       31.81     10.76 o 
  -2  10   6      142.81      140.85     24.15 o 
   0  10   6       12.06        7.35      9.28 o 
   2  10   6       37.89       30.45      7.61 o 
   4  10   6       64.61       85.10     17.70 o 
 -13   1   7       37.39       52.63     18.77 o 
 -11   1   7        3.05       -0.20     13.19 o 
  -9   1   7        4.23        3.68      7.74 o 
  -7   1   7      744.52      719.74     36.64 o 
  -5   1   7        9.51       12.91      8.90 o 
  -3   1   7       12.94        6.98      7.19 o 
  -1   1   7     1653.22     1470.60     58.06 o 
   1   1   7     2764.21     2560.52    115.46 o 
   3   1   7     1313.22     1608.69    115.90 o 
   5   1   7     1356.31     1375.49     84.73 o 
   7   1   7      100.24      150.16     19.15 o 
   9   1   7       13.78       10.50     10.54 o 
  11   1   7      198.04      171.61     16.15 o 
 -12   2   7       29.99       47.31     17.36 o 
 -10   2   7        0.05       16.49      8.82 o 
  -8   2   7      794.69      773.62     43.64 o 
  -6   2   7       15.55       25.88     11.96 o 
  -4   2   7       18.93        9.94      7.85 o 
  -2   2   7      676.34      541.61     23.75 o 
   0   2   7      685.66      756.08     31.95 o 
   2   2   7     2211.33     2643.27    106.28 o 
   4   2   7     1973.46     2126.42     99.35 o 
   6   2   7      527.65      763.76     43.84 o 
   8   2   7       99.09       87.22     13.29 o 
  10   2   7       98.05      127.11     16.81 o 
  12   2   7      273.42      221.11     22.30 o 
 -11   3   7      100.47       98.87     16.65 o 
  -9   3   7       51.06       46.69     12.72 o 
  -7   3   7       37.62       62.92     11.75 o 
  -5   3   7      569.55      585.84     32.43 o 
  -3   3   7     1584.20     1201.30     59.89 o 
  -1   3   7     4402.16     4381.82    197.78 o 
   1   3   7       69.90      112.44     11.68 o 
   3   3   7     3510.63     3956.96    157.65 o 
   5   3   7       90.15      149.19      9.28 o 
   7   3   7      330.34      319.94     23.11 o 
   9   3   7       36.23       34.04     12.48 o 
  11   3   7      212.85      199.72     25.29 o 
 -12   4   7       25.14       23.45     14.82 o 
 -10   4   7      110.56      116.14     16.07 o 
  -8   4   7       42.37        9.94     16.57 o 
  -6   4   7      350.48      339.96     23.45 o 
  -4   4   7       25.73       25.95      4.22 o 
  -2   4   7      600.79      612.73     32.11 o 
   0   4   7     3318.75     3402.51    133.20 o 
   2   4   7     8518.92    10137.52    396.74 o 
   4   4   7      761.35      808.42     31.54 o 
   6   4   7      420.61      505.25     25.19 o 
   8   4   7       10.77       26.00     11.27 o 
  10   4   7      443.29      415.26     36.20 o 
 -11   5   7       26.03       29.15     14.53 o 
  -9   5   7      264.88      267.74     34.04 o 
  -7   5   7      371.36      341.41     41.43 o 
  -5   5   7      168.78      150.11     21.53 o 
  -3   5   7      434.78      368.97     21.78 o 
  -1   5   7     1180.24     1270.44     60.87 o 
   1   5   7        0.19        2.89      3.27 o 
   3   5   7      871.12      812.76     34.62 o 
   5   5   7     1180.60     1209.74     51.14 o 
   7   5   7      426.79      497.31     26.69 o 
   9   5   7       41.52       60.17     15.60 o 
  11   5   7      245.35      234.15     28.85 o 
 -10   6   7      122.26       89.19     26.26 o 
  -8   6   7      135.99       84.14     22.29 o 
  -6   6   7        5.15      -11.96     13.51 o 
  -4   6   7     1114.58     1040.55     68.42 o 
  -2   6   7       80.60       69.46      9.01 o 
   0   6   7        0.15        3.94      3.93 o 
   2   6   7      323.80      392.30     33.34 o 
   4   6   7      375.42      370.81     21.96 o 
   6   6   7       56.89       62.59      9.43 o 
   8   6   7       36.59       29.69      8.77 o 
  10   6   7      140.42      196.27     18.54 o 
  -9   7   7       27.16       32.99     20.22 o 
  -7   7   7        0.52      -15.12     15.12 o 
  -5   7   7        2.68       -3.62     13.75 o 
  -3   7   7       82.55       70.34     29.00 o 
  -1   7   7        1.08        3.48      4.64 o 
   1   7   7       10.47       14.41      5.20 o 
   3   7   7        4.03        1.44      5.31 o 
   5   7   7      548.23      529.52     29.29 o 
   7   7   7       28.14       33.02      9.01 o 
   9   7   7      183.67      211.32     19.22 o 
  -8   8   7       99.32       77.89     23.13 o 
  -6   8   7       19.91        9.73     16.19 o 
  -4   8   7       31.94       44.53     16.65 o 
  -2   8   7      590.77      619.09     65.68 o 
   0   8   7      327.71      319.43     17.44 o 
   2   8   7      166.38      184.78     19.94 o 
   4   8   7      315.08      310.47     20.19 o 
   6   8   7       69.09       70.04     10.53 o 
   8   8   7      136.33      135.45     15.33 o 
  -7   9   7      101.91       96.24     22.88 o 
  -5   9   7        0.65       18.73     15.65 o 
  -3   9   7        4.47        1.59      8.14 o 
  -1   9   7        1.71        3.25      6.54 o 
   1   9   7       74.98       67.99      8.86 o 
   3   9   7       61.96       52.37      8.81 o 
   5   9   7      284.95      300.82     38.79 o 
  -4  10   7       26.41       50.92     12.33 o 
  -2  10   7       56.97       41.16     10.22 o 
   0  10   7       67.99       73.26     12.11 o 
   2  10   7      122.98      154.81     13.87 o 
   4  10   7       25.21       35.10     15.82 o 
 -12   0   8      299.02      357.77     49.71 o 
  -8   0   8     1012.38     1074.81     93.40 o 
  -6   0   8     4840.48     4326.34    335.17 o 
  -4   0   8     7097.94     6907.98    620.25 o 
  -2   0   8    14303.69    12998.59    578.79 o 
   0   0   8       22.43        2.61      6.68 o 
   2   0   8     2957.40     2874.46    278.30 o 
   4   0   8       43.35       28.62     15.82 o 
   6   0   8      618.77      598.04     58.00 o 
   8   0   8       66.47       87.37     23.35 o 
  10   0   8     2235.83     1975.85    251.19 o 
  12   0   8      278.60      216.05     27.42 o 
 -11   1   8      149.93      151.01     63.64 o 
  -9   1   8      147.41      156.92     13.89 o 
  -7   1   8     6009.58     6210.05    490.68 o 
  -5   1   8     8877.30     8643.69    389.99 o 
  -3   1   8     1105.21      951.27     48.65 o 
  -1   1   8     1241.92     1378.97     55.55 o 
   1   1   8       93.45       89.67      9.11 o 
   3   1   8     8682.00     9915.81    481.47 o 
   5   1   8     1239.73     1184.14    113.47 o 
   7   1   8      278.13      295.66     37.66 o 
   9   1   8      300.17      290.66     22.94 o 
  11   1   8        0.18       -1.61     10.21 o 
 -12   2   8      112.73      137.23     22.52 o 
 -10   2   8      866.61      860.88     66.75 o 
  -8   2   8      565.28      560.37     64.26 o 
  -6   2   8     2994.73     3021.62    140.97 o 
  -4   2   8     5316.40     4776.02    217.32 o 
  -2   2   8      214.29      210.90     12.00 o 
   0   2   8       89.15      129.21     10.98 o 
   2   2   8      703.66      746.41     32.77 o 
   4   2   8     2556.65     2842.43    130.73 o 
   6   2   8      104.29      124.31     11.90 o 
   8   2   8       36.95       35.09     11.69 o 
  10   2   8      479.74      462.91     32.14 o 
  12   2   8        7.00       29.90     14.06 o 
 -11   3   8      278.06      296.36     27.17 o 
  -9   3   8      424.51      449.13     53.49 o 
  -7   3   8     2016.46     1952.61     94.53 o 
  -5   3   8     1857.03     1797.50     85.59 o 
  -3   3   8     1997.32     1759.24     75.29 o 
  -1   3   8     1260.62     1150.87     55.15 o 
   1   3   8      151.72      100.17     11.72 o 
   3   3   8       20.42       52.30      5.88 o 
   5   3   8       43.45       50.28      5.63 o 
   7   3   8      208.26      205.31     18.54 o 
   9   3   8       67.74       56.13     14.12 o 
  11   3   8       17.52       38.41     17.04 o 
 -10   4   8      282.47      263.74     36.15 o 
  -8   4   8       81.40       75.28     20.75 o 
  -6   4   8       85.74       70.62     17.04 o 
  -4   4   8     2368.78     2087.97    170.93 o 
  -2   4   8      246.50      232.53     16.08 o 
   0   4   8      140.24      132.30      8.85 o 
   2   4   8      343.77      297.38     14.81 o 
   4   4   8      101.93      121.39      8.60 o 
   6   4   8      155.14      153.48     11.83 o 
   8   4   8        9.91       10.74      6.72 o 
  10   4   8       18.40       30.03     18.45 o 
 -11   5   8        6.42       -2.13     12.91 o 
  -9   5   8       24.74        8.94     18.08 o 
  -7   5   8      351.45      356.13     36.48 o 
  -5   5   8      332.30      374.87     34.61 o 
  -3   5   8       10.09       11.97      5.29 o 
  -1   5   8       10.14        4.67      5.75 o 
   1   5   8      758.07      758.14     32.13 o 
   3   5   8      370.29      338.30     19.02 o 
   5   5   8       59.91       64.58      8.52 o 
   7   5   8     1082.75     1112.33     48.58 o 
   9   5   8       22.64       23.71      8.77 o 
 -10   6   8       88.66       80.45     25.79 o 
  -8   6   8        0.12        6.28     16.72 o 
  -6   6   8      545.79      386.75     55.74 o 
  -4   6   8      390.80      317.33     44.44 o 
  -2   6   8      346.73      367.94     23.12 o 
   0   6   8      333.43      379.64     19.13 o 
   2   6   8       93.99       82.37      7.58 o 
   4   6   8      323.88      323.50     17.57 o 
   6   6   8        2.38        2.41      6.74 o 
   8   6   8       18.12       15.00      8.10 o 
  10   6   8       16.48       42.84     21.84 o 
  -9   7   8       49.51       26.81     21.03 o 
  -7   7   8       36.04       51.22     19.39 o 
  -5   7   8      190.89      172.95     25.03 o 
  -3   7   8      100.66       75.90     16.82 o 
  -1   7   8      240.48      240.57     15.74 o 
   1   7   8        3.49        9.63      5.46 o 
   3   7   8       20.17       13.04      8.58 o 
   5   7   8       63.08       56.77      9.53 o 
   7   7   8        2.62        2.94      7.57 o 
   9   7   8       22.67       25.83     10.14 o 
  -8   8   8       22.53       23.71     19.97 o 
  -6   8   8        2.91        0.38     15.34 o 
  -4   8   8       14.79       23.35     15.17 o 
  -2   8   8      102.06      126.65     28.25 o 
   0   8   8       87.19      100.36      9.20 o 
   2   8   8       59.65       69.84      8.85 o 
   4   8   8       41.80       39.36      9.75 o 
   6   8   8       23.51       24.02     10.54 o 
  -5   9   8       59.05       57.27     19.17 o 
  -3   9   8       19.10       33.66      9.89 o 
  -1   9   8       43.03       54.99      9.51 o 
   1   9   8      156.50      129.86     24.25 o 
   3   9   8       14.47       21.75      7.62 o 
   5   9   8       31.60       27.42     15.06 o 
  -4  10   8      155.23      214.45     42.91 o 
  -2  10   8       35.58       52.87     11.68 o 
   0  10   8        8.93       16.71      8.32 o 
   2  10   8        1.69        5.59      8.98 o 
 -11   1   9        6.72        7.44     20.71 o 
  -9   1   9      175.94      174.53     22.83 o 
  -7   1   9      379.07      425.76     71.77 o 
  -5   1   9      566.36      548.30     31.73 o 
  -3   1   9       40.83       47.28      6.86 o 
  -1   1   9      752.73      643.86     31.74 o 
   1   1   9     6870.59     6490.39    286.63 o 
   3   1   9      815.32      962.48     46.96 o 
   5   1   9      313.60      311.23     19.65 o 
   7   1   9      726.73      692.49     47.39 o 
   9   1   9      209.97      210.76     20.11 o 
  11   1   9        2.28       15.45     12.83 o 
 -12   2   9       50.37       48.20     27.87 o 
 -10   2   9      229.63      272.34     20.73 o 
  -8   2   9      928.23      959.31     52.04 o 
  -6   2   9      669.51      622.57     35.67 o 
  -4   2   9     3324.62     3096.82    142.66 o 
  -2   2   9      243.96      237.85     17.79 o 
   0   2   9      367.68      361.54     25.44 o 
   2   2   9      630.54      630.17     36.98 o 
   4   2   9     3270.29     3623.14    166.02 o 
   6   2   9     1629.72     1930.79     92.30 o 
   8   2   9        2.27       -3.32     10.30 o 
  10   2   9       34.07       25.05     12.79 o 
 -11   3   9       13.41       16.57     25.61 o 
  -9   3   9      198.86      176.55     20.21 o 
  -7   3   9     2825.25     2745.76    130.52 o 
  -5   3   9      782.69      672.98     36.51 o 
  -3   3   9      653.82      478.04     28.46 o 
  -1   3   9        9.58        5.79      5.53 o 
   1   3   9     5521.64     6083.10    273.58 o 
   3   3   9     4196.12     4985.11    198.24 o 
   5   3   9     2583.29     2832.94    131.21 o 
   7   3   9     1711.92     1904.76     94.35 o 
   9   3   9      324.93      288.59     31.98 o 
  11   3   9      197.84      206.65     26.36 o 
 -10   4   9      537.13      544.17     51.29 o 
  -8   4   9     1558.28     1448.33     94.58 o 
  -6   4   9      341.31      275.04     32.76 o 
  -4   4   9      510.33      426.96     34.46 o 
  -2   4   9     1227.04     1138.85     54.88 o 
   0   4   9     5045.52     5294.21    239.01 o 
   2   4   9     1752.77     2026.60     81.55 o 
   4   4   9     1501.34     1605.16     58.48 o 
   6   4   9     2407.58     2555.07    102.74 o 
   8   4   9     1573.28     1514.42     74.06 o 
  10   4   9      545.27      525.77     42.06 o 
 -11   5   9       82.69       98.07     17.37 o 
  -9   5   9      337.86      286.19     78.33 o 
  -7   5   9     2143.58     1935.16    120.67 o 
  -5   5   9     1635.17     1519.72     94.73 o 
  -3   5   9      998.89      835.46     43.53 o 
  -1   5   9     1533.52     1572.02     74.61 o 
   1   5   9     2631.20     2956.40    128.17 o 
   3   5   9     2197.22     2239.60     89.75 o 
   5   5   9      388.97      399.23     23.55 o 
   7   5   9      484.33      563.15     28.51 o 
   9   5   9      225.79      264.25     49.71 o 
 -10   6   9      277.80      297.17     38.34 o 
  -8   6   9      151.28      109.47     23.66 o 
  -6   6   9      265.04      221.35     28.23 o 
  -4   6   9      594.66      566.17     43.92 o 
  -2   6   9     1531.97     1575.59     74.82 o 
   0   6   9     2449.11     2631.57    140.24 o 
   2   6   9     1457.68     1458.46     59.59 o 
   4   6   9     1608.33     1674.10     95.07 o 
   6   6   9      707.32      702.08     37.35 o 
   8   6   9      450.82      506.61     30.62 o 
  -9   7   9      357.55      245.05     67.03 o 
  -7   7   9      404.59      377.55     87.37 o 
  -5   7   9      107.12      153.63     24.66 o 
  -3   7   9       11.36        8.50     12.65 o 
  -1   7   9     2051.37     2087.85     97.90 o 
   1   7   9     1942.20     1898.20     90.07 o 
   3   7   9     1091.50     1024.91     50.83 o 
   5   7   9       11.06       15.09      7.20 o 
   7   7   9      171.96      182.29     16.45 o 
  -8   8   9      121.27      115.60     25.55 o 
  -6   8   9      214.40      207.37     43.31 o 
  -4   8   9      208.56      207.03     27.24 o 
  -2   8   9      877.56      956.88     64.44 o 
   0   8   9      719.78      795.54     42.77 o 
   2   8   9      139.87      128.22     11.74 o 
   4   8   9       37.17       33.06      9.59 o 
   6   8   9      121.36      142.48     17.01 o 
  -5   9   9      198.53      215.39     28.70 o 
  -3   9   9       76.27       80.77     35.37 o 
  -1   9   9      239.86      257.00     19.68 o 
   1   9   9      222.92      225.59     36.48 o 
   3   9   9      270.74      250.76     22.63 o 
   5   9   9       37.51       23.90     18.45 o 
  -2  10   9      192.30      211.05     31.56 o 
   0  10   9      221.92      245.75     41.05 o 
   2  10   9       34.97       54.22     33.14 o 
 -12   0  10      114.33      134.82     33.14 o 
 -10   0  10     1095.27     1012.29     93.40 o 
  -8   0  10      270.24      286.97     39.17 o 
  -6   0  10      890.77      885.00     78.33 o 
  -4   0  10      872.19      768.27     67.41 o 
  -2   0  10      958.26     1173.02     56.22 o 
   0   0  10      930.87      977.56    111.85 o 
   2   0  10      331.84      257.68     33.52 o 
   4   0  10     3233.58     2984.15    231.98 o 
   6   0  10     5460.28     5034.34    386.39 o 
   8   0  10      385.55      357.01     46.70 o 
  10   0  10       26.14       30.88     23.35 o 
 -11   1  10        4.73       -4.40     13.04 o 
  -9   1  10      269.86      269.64     27.99 o 
  -7   1  10      453.74      461.20     50.12 o 
  -5   1  10      235.81      233.82     18.74 o 
  -3   1  10       17.67        8.08      5.57 o 
  -1   1  10      165.02      109.42      9.48 o 
   1   1  10      203.13      230.96     17.51 o 
   3   1  10    14488.35    13960.23    619.03 o 
   5   1  10     3966.03     4188.84    191.95 o 
   7   1  10      706.82      596.70     43.66 o 
   9   1  10     1156.59     1043.94     67.10 o 
  11   1  10      128.35      119.14     18.08 o 
 -12   2  10      132.26      112.23     35.40 o 
 -10   2  10      170.10      184.84     24.02 o 
  -8   2  10       64.71       86.08     14.88 o 
  -6   2  10      154.33      160.71     16.41 o 
  -4   2  10     3256.65     3035.28    139.61 o 
  -2   2  10      891.65      815.30     40.49 o 
   0   2  10      469.58      383.75     39.85 o 
   2   2  10       50.37      131.37     21.20 o 
   4   2  10     2088.71     2147.45    101.24 o 
   6   2  10     6419.91     6754.00    305.62 o 
   8   2  10      423.50      449.89     30.43 o 
  10   2  10        9.96       10.76     13.03 o 
 -11   3  10       13.91       -6.78     23.35 o 
  -9   3  10      120.06      143.48     26.58 o 
  -7   3  10      998.18     1049.02     55.18 o 
  -5   3  10      898.50      792.51     41.57 o 
  -3   3  10     1382.77     1161.89     81.91 o 
  -1   3  10      252.65      208.47     15.07 o 
   1   3  10      595.29      772.47     39.68 o 
   3   3  10     2317.91     2625.92    106.72 o 
   5   3  10       39.71       38.96      7.69 o 
   7   3  10       25.33       18.72     11.74 o 
   9   3  10      916.97      871.04     48.55 o 
  11   3  10      454.97      438.34     68.92 o 
 -10   4  10        5.11      -13.11     17.83 o 
  -8   4  10       69.62       70.11     20.99 o 
  -6   4  10       12.19       18.84     16.19 o 
  -4   4  10      716.97      614.38     32.54 o 
  -2   4  10     2632.13     2479.45    113.51 o 
   0   4  10     1266.29     1325.96     63.11 o 
   2   4  10      447.55      475.80     25.59 o 
   4   4  10      644.18      672.30     30.88 o 
   6   4  10     2801.25     2867.06    114.13 o 
   8   4  10      203.09      204.70     20.60 o 
  10   4  10      104.59      102.48     20.75 o 
 -11   5  10       16.18      -12.49     19.71 o 
  -9   5  10        0.00        7.41     25.99 o 
  -7   5  10        2.54        1.98     14.88 o 
  -5   5  10       27.25        9.44     13.51 o 
  -3   5  10     1427.22     1346.73     78.46 o 
  -1   5  10       78.53      102.76     11.06 o 
   1   5  10      915.24     1020.77     45.44 o 
   3   5  10      545.33      605.68     27.20 o 
   5   5  10      462.36      430.60     24.98 o 
   7   5  10      219.87      227.97     16.06 o 
   9   5  10       65.12       57.62     17.69 o 
 -10   6  10        4.81        8.23     20.75 o 
  -8   6  10        3.38       -3.40     16.41 o 
  -6   6  10      106.93      100.83     22.60 o 
  -4   6  10      114.04      121.36     20.38 o 
  -2   6  10      482.62      444.55     27.00 o 
   0   6  10      114.86      143.86     10.76 o 
   2   6  10      117.98      123.10     17.50 o 
   4   6  10       36.99       37.20      8.50 o 
   6   6  10       77.95       96.50     16.89 o 
   8   6  10        1.84       13.88     11.26 o 
  -9   7  10       36.15       24.19     20.69 o 
  -7   7  10        6.96        6.36     16.65 o 
  -5   7  10        5.47      -12.73     14.11 o 
  -3   7  10      181.58      197.69     25.26 o 
  -1   7  10       79.98      101.78     14.24 o 
   1   7  10      247.15      271.14     17.80 o 
   3   7  10        9.04        8.72     13.93 o 
   5   7  10        0.85        7.04      7.27 o 
   7   7  10       70.37       64.58     13.18 o 
  -6   8  10        3.45       14.33     16.48 o 
  -4   8  10       50.01       33.89     16.72 o 
  -2   8  10       87.88       79.15     18.12 o 
   0   8  10        1.22        5.12      5.57 o 
   2   8  10      128.63      135.91     12.38 o 
   4   8  10        7.29       14.22      8.64 o 
   6   8  10       41.34       59.68     12.40 o 
  -5   9  10       13.29       23.04     25.23 o 
  -3   9  10       33.83       68.94     18.90 o 
  -1   9  10        0.31       -4.88      7.36 o 
   1   9  10        9.01       11.31      6.94 o 
   3   9  10        2.47        1.51     12.05 o 
   5   9  10       43.15       51.71     19.21 o 
  -2  10  10      202.83      255.51     21.97 o 
   0  10  10        0.61        7.74      9.41 o 
   2  10  10        1.18       19.38     10.08 o 
 -11   1  11        1.49        3.93     14.64 o 
  -9   1  11       51.21       36.34     16.95 o 
  -7   1  11      246.00      245.16     21.36 o 
  -5   1  11       11.08        5.12      8.39 o 
  -3   1  11      719.78      735.30     32.36 o 
  -1   1  11     1154.21     1162.62     86.21 o 
   1   1  11     1292.63     1098.74     91.03 o 
   3   1  11     2019.90     1892.42     86.64 o 
   5   1  11      502.96      561.73     31.29 o 
   7   1  11      272.04      304.87     30.59 o 
   9   1  11      105.90      114.48     21.56 o 
  11   1  11        6.83       -6.05     20.94 o 
 -12   2  11       18.80       -1.51     25.61 o 
 -10   2  11       92.77       76.64     18.09 o 
  -8   2  11     1365.82     1409.24    130.84 o 
  -6   2  11      231.71      237.79     19.86 o 
  -4   2  11      262.83      303.20     33.99 o 
  -2   2  11      312.36      283.98     27.16 o 
   0   2  11      103.45      126.00     11.99 o 
   2   2  11      423.33      371.51     22.75 o 
   4   2  11      239.71      266.99     18.65 o 
   6   2  11      873.26      938.22     48.75 o 
   8   2  11        5.62        4.13     14.88 o 
  10   2  11       17.66       14.61     12.95 o 
 -11   3  11       20.76       64.02     30.88 o 
  -9   3  11       13.80        6.15     26.36 o 
  -7   3  11      145.06      129.11     15.80 o 
  -5   3  11      462.49      375.62     24.03 o 
  -3   3  11        1.56       -2.42      5.42 o 
  -1   3  11        0.65        2.99      5.99 o 
   1   3  11     4530.84     4562.93    233.83 o 
   3   3  11     2007.11     2107.86     98.47 o 
   5   3  11       44.58       47.77      8.66 o 
   7   3  11      141.81      162.11     17.82 o 
   9   3  11      162.74      212.01     36.48 o 
  11   3  11       71.48       64.53     19.92 o 
 -10   4  11       21.66       13.58     18.79 o 
  -8   4  11      209.36      174.88     26.91 o 
  -6   4  11       28.19       50.09     15.98 o 
  -4   4  11       55.93       42.85     10.67 o 
  -2   4  11     1852.15     1614.72    113.77 o 
   0   4  11      615.99      615.83     42.90 o 
   2   4  11     2521.72     2662.51    138.64 o 
   4   4  11      896.15      959.81     41.96 o 
   6   4  11      405.34      462.02     24.83 o 
   8   4  11        0.50       -0.04     12.17 o 
  10   4  11      209.21      191.63     26.08 o 
  -9   5  11      105.53       53.88     30.13 o 
  -7   5  11      207.63      171.03     26.10 o 
  -5   5  11      408.51      432.41     54.23 o 
  -3   5  11      112.10      104.85     22.23 o 
  -1   5  11      224.35      216.79     16.97 o 
   1   5  11     3278.54     3937.58    194.92 o 
   3   5  11      720.38      808.13     40.54 o 
   5   5  11        0.46        7.51      6.72 o 
   7   5  11       77.12       84.01     10.42 o 
   9   5  11      504.47      530.00     43.66 o 
 -10   6  11        5.94       21.36     21.82 o 
  -8   6  11       34.56       14.96     17.84 o 
  -6   6  11        5.97       31.35     16.94 o 
  -4   6  11       14.97       31.15     14.88 o 
  -2   6  11      350.41      459.08     36.66 o 
   0   6  11      193.83      244.13     18.95 o 
   2   6  11      386.45      431.29     31.67 o 
   4   6  11     1461.74     1530.97     88.83 o 
   6   6  11      715.86      779.61     51.13 o 
   8   6  11      396.88      385.92     26.36 o 
  -7   7  11       99.10      115.01     23.73 o 
  -5   7  11      253.11      234.05     29.23 o 
  -3   7  11       84.81       55.51     17.02 o 
  -1   7  11       68.72       92.19     12.05 o 
   1   7  11      708.36      808.85     51.29 o 
   3   7  11      302.39      329.23     37.28 o 
   5   7  11      135.15      143.52     28.62 o 
   7   7  11      141.05      160.07     16.18 o 
  -6   8  11        0.60       21.40     18.01 o 
  -4   8  11       96.33       90.83     39.17 o 
  -2   8  11      137.31      168.03     23.81 o 
   0   8  11      292.47      354.97     28.35 o 
   2   8  11       27.53       36.83     11.15 o 
   4   8  11       28.53       35.07     10.68 o 
   6   8  11        4.72       -0.12      9.01 o 
  -5   9  11        1.50       16.53     16.72 o 
  -3   9  11        1.39        9.18      9.11 o 
  -1   9  11      194.98      223.11     19.03 o 
   1   9  11      268.62      312.03     20.87 o 
   3   9  11       49.77       72.89     17.70 o 
   0  10  11        5.05       23.57      9.95 o 
 -12   0  12       93.23      160.43     34.65 o 
 -10   0  12       24.36       -3.77     19.58 o 
  -8   0  12      203.61      281.69     39.92 o 
  -6   0  12      455.32      460.95     48.20 o 
  -4   0  12       16.86       39.92     11.76 o 
  -2   0  12       27.83       41.64      8.11 o 
   0   0  12     1049.22     1206.35     71.03 o 
   2   0  12     1311.22     1155.42    143.86 o 
   4   0  12     2472.45     2398.92    190.56 o 
   6   0  12     1225.75     1068.03     94.15 o 
   8   0  12      756.27      764.49     76.07 o 
  10   0  12      336.83      371.32     51.97 o 
 -11   1  12      411.81      457.84     40.97 o 
  -9   1  12       45.82       58.60     25.99 o 
  -7   1  12      356.37      437.80     50.11 o 
  -5   1  12      594.72      591.81     38.12 o 
  -3   1  12     1270.43     1261.78     52.14 o 
  -1   1  12        5.62       -2.15      5.55 o 
   1   1  12     2387.32     2220.24    122.00 o 
   3   1  12      382.09      278.44     18.75 o 
   5   1  12     1589.52     1406.76     84.13 o 
   7   1  12      826.49      777.58     53.76 o 
   9   1  12      555.02      479.35     42.87 o 
  11   1  12      137.51      144.58     19.84 o 
 -10   2  12        6.72       31.63     23.35 o 
  -8   2  12     1351.37     1477.24     82.25 o 
  -6   2  12     2102.56     1994.27     96.28 o 
  -4   2  12      176.67      158.59     11.45 o 
  -2   2  12      407.32      425.24     26.53 o 
   0   2  12      136.86      157.45     13.35 o 
   2   2  12        7.02        9.54      6.84 o 
   4   2  12     2519.96     2517.64    117.32 o 
   6   2  12     1140.41     1014.82     64.97 o 
   8   2  12       35.71       22.06     16.77 o 
  10   2  12        0.35        3.95     13.66 o 
 -11   3  12       58.04       80.59     30.13 o 
  -9   3  12       59.96       83.79     33.14 o 
  -7   3  12      277.77      279.41     31.61 o 
  -5   3  12     1023.51      947.21     48.42 o 
  -3   3  12       36.61       32.24      7.50 o 
  -1   3  12        1.22        2.17      5.99 o 
   1   3  12      439.79      396.40     24.35 o 
   3   3  12       84.40      116.06     12.89 o 
   5   3  12       17.00       13.40      8.38 o 
   7   3  12      106.92      111.84     20.32 o 
   9   3  12      103.10       71.13     16.14 o 
 -10   4  12      200.46      215.80     33.13 o 
  -8   4  12      529.40      558.70     84.36 o 
  -6   4  12       99.60       91.24     19.43 o 
  -4   4  12       72.15       61.37     15.65 o 
  -2   4  12       21.73       15.11      6.20 o 
   0   4  12       36.17       15.82     15.82 o 
   2   4  12      252.96      258.79     16.35 o 
   4   4  12       30.79       40.26      9.56 o 
   6   4  12     1120.12     1127.47     49.40 o 
   8   4  12       57.71       32.80     13.60 o 
  10   4  12       51.38       43.65     15.27 o 
  -9   5  12       49.84       74.23     28.62 o 
  -7   5  12       18.80       24.66     16.19 o 
  -5   5  12       22.88       20.79     14.64 o 
  -3   5  12      307.89      254.38     29.87 o 
  -1   5  12      358.60      386.02     24.80 o 
   1   5  12     1304.33     1461.83     90.99 o 
   3   5  12        5.33       -5.15      6.33 o 
   5   5  12      247.50      271.45     17.92 o 
   7   5  12      375.72      425.13     24.73 o 
   9   5  12      273.76      259.75     24.86 o 
  -8   6  12       60.57       35.00     20.15 o 
  -6   6  12       57.32       80.87     29.00 o 
  -4   6  12        1.77       -8.22     19.96 o 
  -2   6  12        8.98        4.79      7.42 o 
   0   6  12       35.63       47.68     10.30 o 
   2   6  12     1080.53      984.41     60.84 o 
   4   6  12      509.54      526.72     37.51 o 
   6   6  12      198.69      218.20     17.88 o 
   8   6  12       18.68       45.20     18.83 o 
  -7   7  12       96.21       99.30     38.79 o 
  -5   7  12       57.20       46.02     17.84 o 
  -3   7  12       13.69       25.86     14.26 o 
  -1   7  12       10.41       16.21      8.68 o 
   1   7  12        8.15        2.05      5.42 o 
   3   7  12      223.57      246.36     27.49 o 
   5   7  12      277.07      271.10     26.74 o 
   7   7  12       48.19       52.17     10.48 o 
  -6   8  12        1.74       -1.72     16.19 o 
  -4   8  12       25.66       41.59     17.69 o 
  -2   8  12       44.30       48.23     15.56 o 
   0   8  12       36.19       33.66      7.56 o 
   2   8  12      135.12      133.26     17.70 o 
   4   8  12       42.24       43.72     12.80 o 
   6   8  12        0.50        8.38      9.79 o 
  -5   9  12       13.20       -3.77     22.97 o 
  -3   9  12        2.84       14.70     10.15 o 
  -1   9  12       26.52       21.34      8.73 o 
   1   9  12       80.90       85.21     14.88 o 
   3   9  12        7.35       20.71     10.61 o 
 -11   1  13      208.02      197.86     26.33 o 
  -9   1  13      148.41      177.76     23.16 o 
  -7   1  13        0.76        8.30     13.32 o 
  -5   1  13      220.54      226.20     18.98 o 
  -3   1  13       42.80       33.37      6.71 o 
  -1   1  13       35.56       31.96      7.76 o 
   1   1  13        0.53        2.08      5.93 o 
   3   1  13        0.46        6.68      7.96 o 
   5   1  13      882.88      886.72     58.30 o 
   7   1  13      286.44      320.02     32.28 o 
   9   1  13        7.27        9.54     16.08 o 
  11   1  13      186.60      193.41     22.79 o 
 -10   2  13       10.98        6.03     21.84 o 
  -8   2  13      492.11      549.69     50.03 o 
  -6   2  13        9.38       17.49      9.98 o 
  -4   2  13      550.54      475.11     23.02 o 
  -2   2  13      750.11      694.50     38.16 o 
   0   2  13      842.68      776.77     46.39 o 
   2   2  13      703.21      657.70     34.76 o 
   4   2  13     1148.28     1166.08     58.68 o 
   6   2  13      398.47      373.34     35.34 o 
   8   2  13      133.62      107.45     21.53 o 
  10   2  13      136.02      118.98     18.96 o 
 -11   3  13       45.68       83.60     31.63 o 
  -9   3  13       40.39       63.34     21.14 o 
  -7   3  13      258.81      274.01     33.52 o 
  -5   3  13     3313.23     3104.87    143.17 o 
  -3   3  13     1881.57     1570.96    135.15 o 
  -1   3  13     1164.34     1079.69    112.82 o 
   1   3  13      326.58      313.89     21.45 o 
   3   3  13      268.49      289.70     20.96 o 
   5   3  13      510.62      548.44     32.93 o 
   7   3  13      457.50      525.12     45.72 o 
   9   3  13      158.25      127.58     21.02 o 
 -10   4  13       36.90       53.86     22.44 o 
  -8   4  13      565.95      639.33     55.20 o 
  -6   4  13      434.02      435.01    103.56 o 
  -4   4  13     3262.93     2921.68    247.42 o 
  -2   4  13     4248.65     3789.28    311.91 o 
   0   4  13      243.70      308.58     25.30 o 
   2   4  13       27.99       47.96     10.91 o 
   4   4  13       20.13       17.45      8.81 o 
   6   4  13      236.86      259.94     22.77 o 
   8   4  13      279.03      315.86     26.80 o 
  10   4  13      216.69      197.57     23.43 o 
  -9   5  13       86.66       92.46     27.87 o 
  -7   5  13       91.44       77.50     20.46 o 
  -5   5  13      793.94      722.75     58.37 o 
  -3   5  13     1395.18     1328.97     84.35 o 
  -1   5  13     1967.65     1877.09    121.99 o 
   1   5  13      859.40      872.07     55.20 o 
   3   5  13       84.60      106.70     11.85 o 
   5   5  13      728.32      759.64     36.01 o 
   7   5  13      632.18      712.51     42.07 o 
   9   5  13        1.44       15.41     14.19 o 
  -8   6  13      499.41      484.67     46.60 o 
  -6   6  13      387.02      389.38     53.48 o 
  -4   6  13       48.50       24.86     15.45 o 
  -2   6  13      408.21      412.10     26.77 o 
   0   6  13      291.60      307.88     25.69 o 
   2   6  13     1117.03     1127.24     71.55 o 
   4   6  13      396.95      409.42     31.74 o 
   6   6  13       72.39       77.01     19.31 o 
   8   6  13       20.24       37.61     19.58 o 
  -7   7  13       71.95       47.08     20.50 o 
  -5   7  13       59.40       95.68     22.10 o 
  -3   7  13      548.75      559.74     46.25 o 
  -1   7  13      433.58      464.59     29.99 o 
   1   7  13       25.90        9.04     13.18 o 
   3   7  13      230.32      216.82     26.36 o 
   5   7  13      356.32      379.74     45.57 o 
   7   7  13      166.69      214.66     36.91 o 
  -6   8  13      144.16      158.16     33.89 o 
  -4   8  13       24.74       24.35     18.45 o 
  -2   8  13      356.32      365.96     36.34 o 
   0   8  13      408.95      491.73     34.24 o 
   2   8  13      119.63      154.99     34.65 o 
   4   8  13        1.84       25.50     11.67 o 
  -3   9  13      319.61      313.88     51.22 o 
  -1   9  13       86.95       94.01     13.15 o 
   1   9  13       12.51       27.49     11.72 o 
   3   9  13        1.63        3.20     16.95 o 
 -10   0  14      430.18      491.08     60.26 o 
  -8   0  14      202.68      210.89     34.65 o 
  -6   0  14     2511.56     2525.46    201.86 o 
  -4   0  14      943.72      917.12    103.19 o 
  -2   0  14       32.76       28.68      7.94 o 
   0   0  14      305.13      227.22     20.15 o 
   2   0  14     4076.79     3648.18    267.38 o 
   4   0  14      490.78      491.84     51.97 o 
   6   0  14     2140.05     1904.83    158.17 o 
   8   0  14     4954.18     4090.59    322.37 o 
  10   0  14       65.81       41.43     29.37 o 
 -11   1  14        0.07       11.30     23.35 o 
  -9   1  14      155.76      202.92     25.55 o 
  -7   1  14     1792.79     1968.74    104.94 o 
  -5   1  14     1371.22     1367.28     67.69 o 
  -3   1  14     1187.39     1042.26     44.24 o 
  -1   1  14      231.99      233.07     17.30 o 
   1   1  14      617.16      573.73     53.57 o 
   3   1  14     2515.97     2153.02    109.62 o 
   5   1  14     4675.10     4363.45    239.66 o 
   7   1  14      194.66      239.76     28.93 o 
   9   1  14      217.66      247.47     31.15 o 
 -10   2  14       15.31       33.14     24.10 o 
  -8   2  14        5.19       18.56     15.33 o 
  -6   2  14     1932.51     2058.65     99.26 o 
  -4   2  14     1834.98     1706.89     69.64 o 
  -2   2  14        6.88       23.20      7.54 o 
   0   2  14     1310.62     1125.73     55.09 o 
   2   2  14     4805.15     4448.83    263.03 o 
   4   2  14      184.14      159.34     15.06 o 
   6   2  14        4.76       13.06     14.66 o 
   8   2  14      603.35      622.14     51.53 o 
  10   2  14      178.96      147.82     21.28 o 
 -11   3  14        1.32      -21.09     21.84 o 
  -9   3  14        2.42       23.67     17.90 o 
  -7   3  14       20.17       38.41     16.94 o 
  -5   3  14      110.32       97.34     22.22 o 
  -3   3  14     2311.56     2116.73    173.86 o 
  -1   3  14     2963.09     2335.75    150.26 o 
   1   3  14      610.53      517.90     34.19 o 
   3   3  14      923.96      872.34     45.62 o 
   5   3  14     1381.82     1349.14     83.29 o 
   7   3  14       20.99       25.70     16.82 o 
   9   3  14      103.36      112.71     18.28 o 
 -10   4  14      133.27      147.22     30.88 o 
  -8   4  14      358.17      370.82     38.59 o 
  -6   4  14      213.99      276.89     30.88 o 
  -4   4  14      146.57      186.76     23.95 o 
  -2   4  14       56.98       39.48      8.75 o 
   0   4  14     1110.60      993.12     61.22 o 
   2   4  14     1171.81     1075.61     66.47 o 
   4   4  14      157.07      176.81     17.47 o 
   6   4  14      159.89      209.99     22.51 o 
   8   4  14       88.11       99.15     17.62 o 
  -9   5  14       39.32       36.43     21.09 o 
  -7   5  14      240.56      320.58     36.17 o 
  -5   5  14      217.94      193.84     45.94 o 
  -3   5  14       47.18       47.19     15.95 o 
  -1   5  14      208.49      214.61     28.42 o 
   1   5  14      255.39      289.96     40.30 o 
   3   5  14     1277.56     1388.42    115.64 o 
   5   5  14      719.83      757.82     35.85 o 
   7   5  14        1.26       21.42     24.93 o 
  -8   6  14       82.46       91.36     23.59 o 
  -6   6  14       23.95       23.20     24.86 o 
  -4   6  14       14.11       -2.47     14.05 o 
  -2   6  14       50.99       67.68     20.71 o 
   0   6  14      537.28      536.57     56.49 o 
   2   6  14       56.82       50.09     12.25 o 
   4   6  14       60.18       60.13     15.06 o 
   6   6  14      170.30      151.78     15.69 o 
   8   6  14        6.10       16.09     16.95 o 
  -7   7  14        4.48       11.36     18.37 o 
  -5   7  14        1.13      -14.11     14.11 o 
  -3   7  14       41.95       47.56     32.76 o 
  -1   7  14       71.26       79.58     20.89 o 
   1   7  14      100.83       84.68     36.91 o 
   3   7  14        0.57        3.50      9.59 o 
   5   7  14      298.92      314.52     27.65 o 
  -6   8  14       23.57       38.79     19.62 o 
  -4   8  14        0.11       19.58     16.62 o 
  -2   8  14       41.42       57.46     18.23 o 
   0   8  14       43.43       36.65     12.10 o 
   2   8  14        1.78       18.78     18.45 o 
   4   8  14        5.12        9.57     10.49 o 
  -3   9  14       18.75       54.41     18.77 o 
  -1   9  14        1.11       24.10     19.58 o 
   1   9  14       49.96       70.05     21.09 o 
 -11   1  15        1.51       38.41     24.10 o 
  -9   1  15      331.81      415.81     77.96 o 
  -7   1  15      347.22      431.36     35.63 o 
  -5   1  15      114.98      103.57     13.70 o 
  -3   1  15      206.61      216.63     14.50 o 
  -1   1  15      173.03      166.18     14.56 o 
   1   1  15      129.56       96.39     11.60 o 
   3   1  15      550.79      475.88     36.56 o 
   5   1  15       29.34       22.60     14.80 o 
   7   1  15      406.49      405.19     38.61 o 
   9   1  15      594.29      511.76     82.85 o 
 -10   2  15       81.25       59.50     27.11 o 
  -8   2  15      148.36      156.82     25.50 o 
  -6   2  15     1093.94     1036.08     54.23 o 
  -4   2  15      436.63      354.66     19.68 o 
  -2   2  15       36.70       51.74     10.35 o 
   0   2  15       52.53       40.14      9.15 o 
   2   2  15      147.11      135.71     16.48 o 
   4   2  15      209.47      235.59     27.10 o 
   6   2  15     1207.82     1148.90     74.26 o 
   8   2  15      102.91       95.09     23.59 o 
  10   2  15       46.17       28.96     27.79 o 
  -9   3  15      132.94      106.99     26.36 o 
  -7   3  15        0.76       -0.19     14.69 o 
  -5   3  15      100.28      103.16     19.17 o 
  -3   3  15     2039.04     1811.67    154.15 o 
  -1   3  15      100.88      116.41     13.39 o 
   1   3  15      173.93      200.55     17.09 o 
   3   3  15      447.68      424.23     27.18 o 
   5   3  15      440.11      489.91     42.89 o 
   7   3  15      146.68      194.22     27.93 o 
   9   3  15       54.19       38.20     16.28 o 
 -10   4  15       27.82      -17.21     18.77 o 
  -8   4  15      394.89      472.14     54.61 o 
  -6   4  15      179.60      222.32     28.49 o 
  -4   4  15      339.48      372.29     35.39 o 
  -2   4  15      304.09      270.21     20.00 o 
   0   4  15     3609.43     3264.43    185.67 o 
   2   4  15      243.89      312.78     27.57 o 
   4   4  15        0.35       -8.50      8.50 o 
   6   4  15      352.58      324.94     35.10 o 
   8   4  15      214.16      221.30     23.39 o 
  -9   5  15       77.42       51.97     21.30 o 
  -7   5  15        9.99       10.52     16.24 o 
  -5   5  15      224.21      248.16     53.10 o 
  -3   5  15     1357.91     1417.53     99.42 o 
  -1   5  15       74.20      102.48     13.68 o 
   1   5  15      230.33      291.97     50.46 o 
   3   5  15      987.73     1035.44     71.55 o 
   5   5  15      533.40      634.39     32.12 o 
   7   5  15      373.41      473.48     37.17 o 
  -8   6  15      182.65      234.34     51.22 o 
  -6   6  15      514.93      514.21     99.42 o 
  -4   6  15       99.50      116.87     31.63 o 
  -2   6  15      261.03      255.82     29.23 o 
   0   6  15      280.22      309.51     26.42 o 
   2   6  15        1.12       -4.52      9.59 o 
   4   6  15      126.88      174.02     20.69 o 
   6   6  15      505.47      531.75     57.24 o 
  -7   7  15       50.85       71.14     22.07 o 
  -5   7  15       80.11       86.65     21.28 o 
  -3   7  15      187.89      235.45     51.22 o 
  -1   7  15      643.63      777.92    132.94 o 
   1   7  15      108.75      150.40     27.87 o 
   3   7  15      119.72      159.71     22.60 o 
   5   7  15       81.64       94.45     34.65 o 
  -4   8  15        4.02       17.30     16.48 o 
  -2   8  15      258.18      316.99     34.32 o 
   0   8  15      724.18      774.28     79.09 o 
   2   8  15      518.63      593.27     48.20 o 
   4   8  15      170.10      188.37     22.29 o 
 -10   0  16      161.95      247.05     42.18 o 
  -8   0  16       38.46        6.78     20.34 o 
  -6   0  16      642.13      634.94     61.76 o 
  -4   0  16      426.19      434.59     43.69 o 
  -2   0  16      158.74      130.17     16.48 o 
   0   0  16     1524.07     1421.17     84.60 o 
   2   0  16     1214.81     1034.13     89.63 o 
   4   0  16     1667.03     1442.37    123.52 o 
   6   0  16      235.35      183.03     36.91 o 
   8   0  16      933.95      781.81     82.10 o 
  -9   1  16      170.06      222.52     57.24 o 
  -7   1  16        1.70       -3.77     11.18 o 
  -5   1  16      949.20      972.93     51.03 o 
  -3   1  16      543.58      536.53     35.80 o 
  -1   1  16        0.14       -1.21      6.82 o 
   1   1  16       53.21       44.38      9.11 o 
   3   1  16     2168.62     1986.22    114.76 o 
   5   1  16     2145.63     2019.47    118.22 o 
   7   1  16     1218.90     1102.68     72.96 o 
   9   1  16      274.20      299.04     35.64 o 
 -10   2  16       10.39       12.05     24.10 o 
  -8   2  16        1.13        7.03     15.56 o 
  -6   2  16        7.82       15.32      9.68 o 
  -4   2  16       11.58       10.45     10.28 o 
  -2   2  16        8.69        0.99      7.04 o 
   0   2  16      167.00      175.01     15.55 o 
   2   2  16      460.45      401.93     34.55 o 
   4   2  16     2656.73     2523.40    144.30 o 
   6   2  16     1841.13     1677.91    136.70 o 
   8   2  16      294.85      298.75     35.49 o 
  -9   3  16       13.48       38.03     19.30 o 
  -7   3  16        2.74      -13.93     13.93 o 
  -5   3  16       10.63       15.05     13.04 o 
  -3   3  16       30.22       20.06      8.22 o 
  -1   3  16       39.48       31.46     10.30 o 
   1   3  16      738.70      699.64     78.27 o 
   3   3  16     3150.29     2967.10    136.81 o 
   5   3  16      855.40      828.42     57.56 o 
   7   3  16       59.65       32.51     19.30 o 
   9   3  16       77.96       60.87     25.53 o 
  -8   4  16       40.29       54.07     19.68 o 
  -6   4  16        0.73       15.08     14.11 o 
  -4   4  16        0.49       -3.03     11.97 o 
  -2   4  16       11.84       23.80      8.26 o 
   0   4  16      118.58      112.86     15.54 o 
   2   4  16       63.51       64.56     12.05 o 
   4   4  16       60.52       72.23     18.63 o 
   6   4  16      215.86      269.50     35.40 o 
   8   4  16       35.65       39.09     16.19 o 
  -9   5  16       88.07      108.79     25.03 o 
  -7   5  16      174.10      121.81     23.90 o 
  -5   5  16        7.82       10.68     13.82 o 
  -3   5  16     1099.23     1020.63     68.15 o 
  -1   5  16        5.19       -6.19      7.89 o 
   1   5  16      340.69      357.21     30.30 o 
   3   5  16       17.92       30.95     11.39 o 
   5   5  16        7.67       -1.32     12.20 o 
   7   5  16       35.27       31.58     15.26 o 
  -8   6  16       88.60       92.90     32.76 o 
  -6   6  16        4.74       23.84     17.02 o 
  -4   6  16       64.31       81.21     19.71 o 
  -2   6  16       47.37       59.48     17.02 o 
   0   6  16      130.97      119.76     17.01 o 
   2   6  16       75.98      108.49     16.51 o 
   4   6  16      447.50      393.03     35.02 o 
   6   6  16        2.08        3.77     19.58 o 
  -5   7  16      254.53      267.21     32.75 o 
  -3   7  16       23.83       40.21     17.16 o 
  -1   7  16      124.04      143.11     31.63 o 
   1   7  16      138.82      129.74     18.55 o 
   3   7  16       13.32       10.02     11.22 o 
   5   7  16        5.40       28.62     21.09 o 
  -4   8  16       69.85       86.27     22.10 o 
  -2   8  16       45.86       98.08     21.53 o 
   0   8  16        0.98       -5.27     17.32 o 
   2   8  16       34.52       45.70     14.05 o 
  -9   1  17      107.42      164.20     33.89 o 
  -7   1  17        0.18       15.69     12.65 o 
  -5   1  17       24.00       20.33     12.25 o 
  -3   1  17       57.23       59.63     10.30 o 
  -1   1  17      113.30      118.39     15.12 o 
   1   1  17        3.27        4.68      7.22 o 
   3   1  17       52.19       76.20     27.11 o 
   5   1  17       36.04       27.02     17.32 o 
   7   1  17      262.98      224.39     30.77 o 
   9   1  17       17.53        3.58     37.28 o 
 -10   2  17       23.44       15.06     22.60 o 
  -8   2  17       46.87       79.84     19.88 o 
  -6   2  17      244.06      272.35     30.23 o 
  -4   2  17       97.98       82.60     11.79 o 
  -2   2  17        6.74        5.23      7.48 o 
   0   2  17       30.39       45.66      9.69 o 
   2   2  17      106.09       99.41     16.33 o 
   4   2  17      648.00      744.10     51.99 o 
   6   2  17       28.62       10.33     16.27 o 
   8   2  17       61.50       26.49     19.36 o 
  -9   3  17        0.12       -4.99     17.02 o 
  -7   3  17        7.73       -3.12     14.26 o 
  -5   3  17      533.93      602.12     47.08 o 
  -3   3  17      468.83      407.24     42.73 o 
  -1   3  17      377.17      311.00     26.58 o 
   1   3  17      924.51      863.76     62.10 o 
   3   3  17        6.05       -4.55     12.44 o 
   5   3  17      323.71      302.89     36.91 o 
   7   3  17       86.92       68.92     23.73 o 
  -8   4  17       11.97       24.86     18.37 o 
  -6   4  17        0.25        1.88     13.82 o 
  -4   4  17      497.20      522.79     42.87 o 
  -2   4  17     2282.40     1919.43    142.73 o 
   0   4  17      772.57      685.82    105.45 o 
   2   4  17      202.47      237.31     31.43 o 
   4   4  17       53.01       77.54     18.93 o 
   6   4  17       94.43      108.46     23.16 o 
   8   4  17      272.67      330.56     29.80 o 
  -7   5  17       79.21      139.05     60.26 o 
  -5   5  17      346.21      326.98     34.62 o 
  -3   5  17      208.44      227.85     27.16 o 
  -1   5  17       15.71       23.96     19.58 o 
   1   5  17      128.60      141.38     18.77 o 
   3   5  17        1.27       -5.36     17.32 o 
   5   5  17       91.36      125.05     18.00 o 
   7   5  17        6.82        6.68     13.86 o 
  -6   6  17      317.43      363.81     38.87 o 
  -4   6  17      285.68      252.81     30.30 o 
  -2   6  17       18.49       24.86     15.20 o 
   0   6  17       98.44      104.76     16.65 o 
   2   6  17        0.93        2.47     10.38 o 
   4   6  17      257.46      298.02     36.91 o 
   6   6  17       27.57       34.65     23.35 o 
  -5   7  17       15.99        3.28     15.74 o 
  -3   7  17       84.00       84.26     34.27 o 
  -1   7  17        1.39      -15.82     15.82 o 
   1   7  17        0.00       -2.85     23.35 o 
   3   7  17        0.33       -6.07      9.59 o 
  -2   8  17        6.04       32.24     17.25 o 
   0   8  17       53.93      106.20     27.11 o 
   2   8  17        5.17       11.72     11.37 o 
 -10   0  18      302.83      495.60     62.52 o 
  -8   0  18      280.21      375.84     48.96 o 
  -6   0  18      245.51      313.33     40.67 o 
  -4   0  18     1424.13     1646.48    134.82 o 
  -2   0  18      676.36      613.85     57.24 o 
   0   0  18       63.76       76.07     20.34 o 
   2   0  18      836.37      794.62     74.57 o 
   4   0  18        0.54       12.05     18.83 o 
   6   0  18       20.95       85.86     30.88 o 
   8   0  18     1271.12     1120.75    108.46 o 
  -9   1  18       13.94       45.94     24.86 o 
  -7   1  18     1154.39     1484.64     89.18 o 
  -5   1  18      211.79      260.80     21.56 o 
  -3   1  18      331.52      385.73     36.59 o 
  -1   1  18     2962.44     2581.71    130.72 o 
   1   1  18      990.32      903.75     46.07 o 
   3   1  18        5.72        2.64     12.43 o 
   5   1  18      133.82      150.86     23.48 o 
   7   1  18      631.94      586.91     51.10 o 
  -8   2  18       15.96       19.11     16.82 o 
  -6   2  18       43.84       61.97     17.55 o 
  -4   2  18      999.26     1122.35     78.80 o 
  -2   2  18      471.53      390.60     48.20 o 
   0   2  18      335.22      314.69     22.58 o 
   2   2  18     2277.49     2142.35    122.19 o 
   4   2  18      644.85      634.04     48.20 o 
   6   2  18        1.21      -13.28     15.01 o 
   8   2  18       49.67       49.36     22.52 o 
  -9   3  18      145.32      186.53     29.28 o 
  -7   3  18      281.73      344.90     36.64 o 
  -5   3  18       13.32       -3.77     12.80 o 
  -3   3  18       64.22       58.09     10.93 o 
  -1   3  18     1691.52     1345.94     81.06 o 
   1   3  18     1363.14     1282.73     88.42 o 
   3   3  18       30.71       63.05     17.01 o 
   5   3  18       34.83       53.54     18.39 o 
   7   3  18       63.72       77.42     21.30 o 
  -8   4  18      131.90      160.37     26.89 o 
  -6   4  18      147.07      161.53     25.03 o 
  -4   4  18      509.88      590.62     53.48 o 
  -2   4  18       88.25      101.29     19.97 o 
   0   4  18      102.44      105.97     15.54 o 
   2   4  18      222.24      201.40     38.04 o 
   4   4  18      200.80      211.92     30.13 o 
   6   4  18       12.63       14.55     24.86 o 
  -7   5  18      171.58      207.79     51.59 o 
  -5   5  18      307.82      371.94     54.98 o 
  -3   5  18        0.53        2.32     12.51 o 
  -1   5  18        3.12       -8.49      8.49 o 
   1   5  18        0.22       -4.61      9.04 o 
   3   5  18        0.07       11.51     11.67 o 
   5   5  18      108.71      136.86     25.88 o 
  -6   6  18       38.39       43.69     18.64 o 
  -4   6  18        1.86       16.58     15.95 o 
  -2   6  18       37.77       52.83     16.72 o 
   0   6  18        7.35        9.86     18.45 o 
   2   6  18        5.91       24.96     11.97 o 
   4   6  18        0.04       -6.03     18.08 o 
  -5   7  18        3.66      -14.69     16.95 o 
  -3   7  18        2.93       27.19     16.94 o 
  -1   7  18       13.45       16.57     21.09 o 
   1   7  18       50.35       58.83     14.80 o 
   3   7  18       21.61       30.66     12.30 o 
  -9   1  19        0.19       27.11     22.60 o 
  -7   1  19        7.28       14.89     12.75 o 
  -5   1  19      128.47      155.49     17.65 o 
  -3   1  19      409.49      395.31     59.88 o 
  -1   1  19      268.87      262.88     20.50 o 
   1   1  19        2.63       -3.24      9.84 o 
   3   1  19       83.07      109.42     19.92 o 
   5   1  19       44.38       38.34     17.55 o 
   7   1  19        4.26       39.63     22.60 o 
  -8   2  19       13.57       21.07     17.70 o 
  -6   2  19       38.67       27.85     15.00 o 
  -4   2  19      553.28      553.94     47.13 o 
  -2   2  19       64.55       42.61     12.43 o 
   0   2  19       45.89       25.79      9.90 o 
   2   2  19      187.93      174.46     22.29 o 
   4   2  19       30.10       18.30     14.84 o 
   6   2  19      103.29      108.64     24.48 o 
   8   2  19       31.78       28.91     64.77 o 
  -7   3  19       15.51       23.60     15.54 o 
  -5   3  19       66.55       48.78     16.77 o 
  -3   3  19      410.66      371.44     35.35 o 
  -1   3  19      145.23      139.05     18.08 o 
   1   3  19        0.18       19.24      9.88 o 
   3   3  19       67.06       59.36     25.99 o 
   5   3  19      228.21      230.30     30.21 o 
   7   3  19       20.27       48.21     20.45 o 
  -8   4  19       11.98       34.45     18.37 o 
  -6   4  19      115.27      104.21     29.00 o 
  -4   4  19      347.27      411.11     41.43 o 
  -2   4  19       22.29       17.62     10.03 o 
   0   4  19      208.69      194.01     21.33 o 
   2   4  19      174.66      119.00     25.61 o 
   4   4  19      199.29      211.18     28.41 o 
   6   4  19      387.23      451.36     52.35 o 
  -7   5  19       28.69       33.08     18.62 o 
  -5   5  19       20.18       35.59     16.48 o 
  -3   5  19      453.63      491.08     61.01 o 
  -1   5  19      364.52      415.41     51.59 o 
   1   5  19        2.24       13.84     11.15 o 
   3   5  19       59.25       87.37     24.10 o 
   5   5  19      204.74      233.33     31.48 o 
  -4   6  19      655.00      779.75    111.85 o 
  -2   6  19      379.17      473.76     61.76 o 
   0   6  19       52.84       62.29     14.47 o 
   2   6  19      160.36      197.14     23.70 o 
   4   6  19      127.03      125.78     29.37 o 
  -3   7  19      250.08      348.93     49.33 o 
  -1   7  19      283.42      355.51     51.97 o 
   1   7  19       62.32       96.40     17.16 o 
  -8   0  20        0.74      -16.57     16.57 o 
  -6   0  20      273.41      344.21     42.93 o 
  -2   0  20      676.33      550.58     53.48 o 
   0   0  20      576.98      495.60     51.22 o 
   2   0  20     1219.32     1120.00     97.92 o 
   4   0  20      517.37      434.59     54.98 o 
   6   0  20      247.69      290.73     48.96 o 
  -7   1  20      181.48      268.89     41.43 o 
  -5   1  20      305.61      370.15     26.27 o 
  -3   1  20      342.22      321.89     74.94 o 
  -1   1  20     1344.54     1269.51     62.74 o 
   1   1  20      947.82      843.32     54.57 o 
   3   1  20      716.72      599.85     44.41 o 
   5   1  20      175.62      198.20     27.63 o 
   7   1  20      478.86      487.29     47.11 o 
  -8   2  20       27.14       32.39     22.60 o 
  -6   2  20      414.34      526.85     66.66 o 
  -4   2  20      361.29      431.03     36.25 o 
  -2   2  20       42.24       47.49     16.19 o 
   0   2  20      115.24      107.10     13.54 o 
   2   2  20      880.34      836.22     55.85 o 
   4   2  20      784.04      764.30     54.01 o 
   6   2  20      466.29      401.87     41.25 o 
  -7   3  20       95.70      103.38     33.52 o 
  -5   3  20        0.76       -7.12     12.44 o 
  -3   3  20        0.28       -9.52     12.72 o 
  -1   3  20       85.60      112.40     16.62 o 
   1   3  20      184.94      227.67     41.05 o 
   3   3  20      255.57      233.36     28.39 o 
   5   3  20      384.24      456.20     99.04 o 
  -6   4  20       23.79       31.85     16.77 o 
  -4   4  20       49.77       58.94     17.48 o 
  -2   4  20       11.02       -7.85      7.85 o 
   0   4  20      356.88      320.03     76.45 o 
   2   4  20      525.07      471.50     50.46 o 
   4   4  20       90.31      107.42     25.23 o 
   6   4  20       37.20       38.55     19.05 o 
  -5   5  20       61.74       53.10     18.64 o 
  -3   5  20       10.31        8.90     14.47 o 
  -1   5  20       36.05       47.47     21.84 o 
   1   5  20      100.93      128.69     18.86 o 
   3   5  20       59.27       66.28     23.35 o 
   5   5  20       38.34       58.35     62.89 o 
  -4   6  20        0.29       14.97     16.48 o 
  -2   6  20      138.02      135.57     32.39 o 
   0   6  20        2.14       19.50     11.00 o 
   2   6  20       21.77       12.05     17.32 o 
  -7   1  21        0.68      -16.57     16.57 o 
  -5   1  21       23.91       64.02     21.84 o 
  -3   1  21        4.17        6.96      9.59 o 
  -1   1  21       87.49       89.16     12.46 o 
   1   1  21      143.84      111.24     17.84 o 
   3   1  21       13.25      -14.67     32.39 o 
   5   1  21        6.67       -2.82     16.48 o 
  -8   2  21       44.44      114.49     30.88 o 
  -6   2  21       17.67       28.43     18.45 o 
  -4   2  21       34.20       37.23     14.80 o 
  -2   2  21        1.51        9.15      9.04 o 
   0   2  21       75.99       51.55     14.05 o 
   2   2  21       19.84       45.52     30.88 o 
   4   2  21       91.01       92.37     30.13 o 
   6   2  21      137.18      159.45     27.15 o 
  -7   3  21        0.20       -0.92     15.65 o 
  -5   3  21        3.92       37.40     15.42 o 
  -3   3  21      122.32      154.40     32.39 o 
  -1   3  21        8.81       19.71     10.68 o 
   1   3  21        3.02        0.45     36.53 o 
   3   3  21      108.55       83.35     18.94 o 
   5   3  21      310.07      296.53     36.91 o 
  -6   4  21        0.64      -13.02     13.82 o 
  -4   4  21       28.84       21.59     14.11 o 
  -2   4  21       29.30       30.13     20.34 o 
   0   4  21       10.89        9.81     12.43 o 
   2   4  21        6.18      -14.31     14.31 o 
   4   4  21       25.92       45.79     18.94 o 
  -5   5  21       27.17       49.78     18.62 o 
  -3   5  21        7.68       14.69     14.91 o 
  -1   5  21        3.55       24.10     19.58 o 
   1   5  21        0.96       11.30     14.31 o 
   3   5  21        0.02        1.51     18.83 o 
  -2   6  21       40.08       -0.75     20.34 o 
   0   6  21        3.85        6.78     18.83 o 
   2   6  21       35.02       47.45     21.09 o 
  -6   0  22       23.83        5.27     17.32 o 
  -2   0  22     1722.53     1660.79    135.57 o 
   0   0  22      183.61      217.67     33.14 o 
   2   0  22        7.30       35.40     21.09 o 
   4   0  22        1.19        0.75     21.09 o 
   6   0  22      114.94       85.86     35.40 o 
  -7   1  22       54.63      124.28     30.13 o 
  -5   1  22      100.56      147.63     28.62 o 
  -3   1  22       39.43       27.85     12.10 o 
  -1   1  22      230.44      240.92     38.79 o 
   1   1  22      521.17      490.99     38.79 o 
   3   1  22       10.15       13.09     14.88 o 
   5   1  22       17.12       55.94     24.10 o 
  -6   2  22        0.81      -12.98     12.98 o 
  -4   2  22        2.55       26.42     14.35 o 
  -2   2  22      353.10      366.18     32.39 o 
   0   2  22      158.38      157.06     20.38 o 
   2   2  22      127.17      141.57     21.30 o 
   4   2  22       10.16       -5.51     14.64 o 
  -5   3  22      187.09      293.38     34.65 o 
  -3   3  22      147.84      196.58     36.91 o 
  -1   3  22      173.42      175.90     27.87 o 
   1   3  22       27.44       17.67     24.10 o 
   3   3  22        0.06        9.01     14.03 o 
   5   3  22       71.54       92.13     23.27 o 
  -4   4  22        8.85       22.62     15.70 o 
  -2   4  22      226.47      280.94     44.44 o 
   0   4  22       23.63       25.61     15.82 o 
   2   4  22       24.28       -1.51     16.57 o 
   4   4  22        7.40       16.96     17.68 o 
  -3   5  22        1.26       17.32     21.84 o 
  -1   5  22        5.79        7.53     18.83 o 
   1   5  22       14.78        7.53     16.57 o 
  -5   1  23       10.42        9.04     17.32 o 
  -3   1  23        7.63       18.83     13.56 o 
  -1   1  23       86.89       55.15     14.11 o 
   1   1  23        2.99       16.68     12.51 o 
   3   1  23       17.03        3.57     14.35 o 
   5   1  23        0.43        3.07     15.93 o 
  -6   2  23       65.79      117.20     22.07 o 
  -4   2  23       40.13       26.36     21.84 o 
  -2   2  23        3.93       13.89     10.83 o 
   0   2  23       57.07       59.98     16.95 o 
   2   2  23       43.46       47.55     17.32 o 
   4   2  23       37.34       44.14     24.86 o 
  -5   3  23       86.77      137.81     32.01 o 
  -3   3  23        9.14       34.65     21.84 o 
  -1   3  23        5.17       -4.52     12.80 o 
   1   3  23       61.88      102.98     48.96 o 
   3   3  23       96.78      146.12     23.34 o 
  -4   4  23       14.31       -6.35     14.88 o 
  -2   4  23      134.05      159.68     33.89 o 
   0   4  23      138.19      158.92     27.87 o 
   2   4  23        1.76       27.87     21.09 o 
  -2   0  24      950.44      874.46     78.33 o 
   0   0  24     1000.66      962.58     86.62 o 
   2   0  24      311.10      359.27     48.96 o 
   4   0  24        7.96       30.88     25.61 o 
  -3   1  24      225.73      193.57     30.13 o 
  -1   1  24      491.09      511.96     37.52 o 
   1   1  24      379.57      338.73     31.84 o 
   3   1  24      252.90      240.13     29.56 o 
  -4   2  24      185.75      278.68     45.94 o 
  -2   2  24      346.99      317.09     39.17 o 
   0   2  24      247.13      274.91     27.99 o 
   2   2  24      206.69      295.86     31.30 o 
  -3   3  24       21.03       37.66     22.60 o 
  -1   3  24      424.14      375.09     44.44 o 
   1   3  24      304.48      283.20     39.92 o 
  -1   1  25       12.13       19.16     11.76 o 
   1   1  25       81.97       48.96     15.98 o 
  -2   2  25      105.71      123.52     24.86 o 
   0   2  25       82.48       98.75     18.44 o 
                                                 
